# Supplementary material for: 2-Benzene­sulfonamido-3-methyl­butyric acid
Source: Acta Crystallogr Sect E Struct Rep Online. 2012 Aug 8;68(Pt 9):o2665. doi: 10.1107/S1600536812034393 (PMC3435689; doi:10.1107/S1600536812034393)
Supplement: Supplementary file 1 [file e-68-o2665-sup1.cif]

##############################################################################
#                                                                            #
# This CIF contains the data in a paper accepted for publication in          #
# Acta Crystallographica Section E. It conforms to the requirements of       #
# Notes for Authors for Acta Crystallographica Section E, and has been       #
# peer reviewed under the auspices of the IUCr Commission on Journals.       #
#                                                                            #
# Full details of the Crystallographic Information File format               #
# are given in the paper "The Crystallographic Information File (CIF):       #
# a New Standard Archive File for Crystallography" by S. R. Hall, F. H.      #
# Allen and I. D. Brown [Acta Cryst. (1991), A47, 655-685].                  #
#                                                                            #
# The current version of the core CIF dictionary is obtainable from          #
# ftp://ftp.iucr.org/pub/cif_core.dic.                                       #
#                                                                            #
# Software is freely available for graphical display of the structure(s)     #
# in this CIF. For information consult the CIF software page                 #
# http://www.iucr.org/resources/cif/software.                                #
#                                                                            #
# This file may be used for bona fide research purposes within the           #
# scientific community so long as proper attribution is given to the journal # 
# article from which it was obtained.                                        #
#                                                                            #
##############################################################################
data_I
_audit_creation_method     SHELXL-97
_chemical_name_systematic
;
2-Benzenesulfonamido-3-methylbutyric acid
;
_chemical_name_common
;
;
_chemical_formula_moiety     'C11 H15 N O4 S'
_chemical_formula_sum     'C11 H15 N O4 S'
_chemical_formula_iupac     'C11 H15 N O4 S'
_chemical_formula_weight     257.30
_chemical_melting_point     ?
_symmetry_cell_setting     monoclinic
_symmetry_space_group_name_H-M     'P 21'
_symmetry_space_group_name_Hall     'P 2yb'
loop_
    _symmetry_equiv_pos_as_xyz
    'x, y, z'
    '-x, y+1/2, -z'
_cell_length_a     5.4954(3)
_cell_length_b     15.5097(10)
_cell_length_c     15.5106(9)
_cell_angle_alpha     90.00
_cell_angle_beta     94.043(3)
_cell_angle_gamma     90.00
_cell_volume     1318.71(14)
_cell_formula_units_Z     4
_cell_measurement_reflns_used     4554
_cell_measurement_theta_min     2.63
_cell_measurement_theta_max     24.42
_cell_measurement_temperature     296(2)
_exptl_crystal_description     'prismatic'
_exptl_crystal_colour     'colorless'
_exptl_crystal_size_max     0.37
_exptl_crystal_size_mid     0.22
_exptl_crystal_size_min     0.18
_exptl_crystal_density_diffrn     1.296
_exptl_crystal_density_meas     ?
_exptl_crystal_density_method     'not measured'
_exptl_crystal_F_000     544
_exptl_absorpt_coefficient_mu     0.248
_exptl_absorpt_correction_type     multi-scan
_exptl_absorpt_process_details     '(SADABS; Bruker, 2007)'
_exptl_absorpt_correction_T_min     0.9138
_exptl_absorpt_correction_T_max     0.9567
_exptl_special_details
;
;
_diffrn_ambient_temperature     296(2)
_diffrn_radiation_type     MoK\a
_diffrn_radiation_wavelength     0.71073
_diffrn_radiation_source     'fine-focus sealed tube'
_diffrn_radiation_monochromator     graphite
_diffrn_measurement_device_type     'Bruker Kappa APEXII CCD'
_diffrn_measurement_method     '\f and \w scans'
_diffrn_detector_area_resol_mean     ?
_diffrn_reflns_number     9573
_diffrn_reflns_av_R_equivalents     0.0233
_diffrn_reflns_av_sigmaI/netI     0.0319
_diffrn_reflns_theta_min     1.86
_diffrn_reflns_theta_max     25.00
_diffrn_reflns_theta_full     25.00
_diffrn_measured_fraction_theta_max     0.998
_diffrn_measured_fraction_theta_full     0.998
_diffrn_reflns_limit_h_min     -5
_diffrn_reflns_limit_h_max     6
_diffrn_reflns_limit_k_min     -15
_diffrn_reflns_limit_k_max     18
_diffrn_reflns_limit_l_min     -18
_diffrn_reflns_limit_l_max     18
_diffrn_standards_number     0
_diffrn_standards_interval_count     .
_diffrn_standards_interval_time     .
_diffrn_standards_decay_%     ?
_refine_special_details
;
 Refinement of F^2^ against ALL reflections.  The weighted R-factor wR and
 goodness of fit S are based on F^2^, conventional R-factors R are based
 on F, with F set to zero for negative F^2^. The threshold expression of
 F^2^ > 2sigma(F^2^) is used only for calculating R-factors(gt) etc. and is
 not relevant to the choice of reflections for refinement.  R-factors based
 on F^2^ are statistically about twice as large as those based on F, and R-
 factors based on ALL data will be even larger.
;
_reflns_number_total     4203
_reflns_number_gt     3803
_reflns_threshold_expression     I>2\s(I)
_refine_ls_structure_factor_coef     Fsqd
_refine_ls_matrix_type     full
_refine_ls_R_factor_all     0.0411
_refine_ls_R_factor_gt     0.0358
_refine_ls_wR_factor_gt     0.0906
_refine_ls_wR_factor_ref     0.0934
_refine_ls_goodness_of_fit_ref     1.047
_refine_ls_restrained_S_all     1.046
_refine_ls_number_reflns     4203
_refine_ls_number_parameters     335
_refine_ls_number_restraints     7
_refine_ls_hydrogen_treatment     mixed
_refine_ls_weighting_scheme     calc
_refine_ls_weighting_details
         'calc w=1/[\s^2^(Fo^2^)+(0.0543P)^2^+0.0931P] where P=(Fo^2^+2Fc^2^)/3'
_atom_sites_solution_hydrogens     geom
_atom_sites_solution_primary     direct
_atom_sites_solution_secondary     difmap
_refine_ls_shift/su_max     0.000
_refine_ls_shift/su_mean     0.000
_refine_diff_density_max     0.177
_refine_diff_density_min     -0.181
_refine_ls_extinction_method     'SHELXL97 (Sheldrick, 2008)'
_refine_ls_extinction_coef     0.0039(11)
_refine_ls_extinction_expression
                                  'Fc^*^=kFc[1+0.001xFc^2^\l^3^/sin(2\q)]^-1/4^'
_refine_ls_abs_structure_details     'Flack (1983), 1785 Friedel pairs'
_refine_ls_abs_structure_Flack     0.00(6)
loop_
    _atom_type_symbol
    _atom_type_description
    _atom_type_scat_dispersion_real
    _atom_type_scat_dispersion_imag
    _atom_type_scat_source
    'C' 'C' 0.0033 0.0016
                         'International Tables Vol C Tables 4.2.6.8 and 6.1.1.4'
    'H' 'H' 0.0000 0.0000
                         'International Tables Vol C Tables 4.2.6.8 and 6.1.1.4'
    'N' 'N' 0.0061 0.0033
                         'International Tables Vol C Tables 4.2.6.8 and 6.1.1.4'
    'O' 'O' 0.0106 0.0060
                         'International Tables Vol C Tables 4.2.6.8 and 6.1.1.4'
    'S' 'S' 0.1246 0.1234
                         'International Tables Vol C Tables 4.2.6.8 and 6.1.1.4'
_computing_data_collection     'APEX2 (Bruker, 2007)'
_computing_cell_refinement     'SAINT (Bruker, 2007)'
_computing_data_reduction     'SAINT (Bruker, 2007)'
_computing_structure_solution     'SHELXS97 (Sheldrick, 2008)'
_computing_structure_refinement     'SHELXL97 (Sheldrick, 2008)'
_computing_molecular_graphics     'PLATON (Spek, 2009)'
_computing_publication_material
;
WinGX (Farrugia, 1999) and X-SEED (Barbour, 2001)
;
loop_
    _atom_site_type_symbol
    _atom_site_label
    _atom_site_fract_x
    _atom_site_fract_y
    _atom_site_fract_z
    _atom_site_U_iso_or_equiv
    _atom_site_adp_type
    _atom_site_calc_flag
    _atom_site_refinement_flags
    _atom_site_occupancy
    _atom_site_symmetry_multiplicity
    _atom_site_disorder_assembly
    _atom_site_disorder_group
    S S1 0.01018(13) 0.47881(5) 0.94705(4) 0.0526(2) Uani d . 1 1 . .
    S S2 0.63466(11) 0.90716(5) 0.55510(4) 0.04379(18) Uani d . 1 1 . .
    O O1 -0.2265(4) 0.50382(18) 0.97036(13) 0.0746(7) Uani d . 1 1 . .
    O O2 0.1285(5) 0.40489(17) 0.98428(14) 0.0812(7) Uani d . 1 1 . .
    O O3 0.3451(4) 0.64351(16) 0.82551(15) 0.0762(7) Uani d . 1 1 . .
    O O4 0.0009(5) 0.7191(2) 0.82050(16) 0.0896(9) Uani d D 1 1 . .
    O O5 0.4720(4) 0.94893(15) 0.49394(12) 0.0615(6) Uani d . 1 1 . .
    O O6 0.8908(3) 0.91930(15) 0.55236(12) 0.0583(5) Uani d . 1 1 . .
    O O7 0.0874(3) 0.74580(16) 0.65554(14) 0.0683(6) Uani d . 1 1 . .
    O O8 0.4671(4) 0.69767(18) 0.67244(14) 0.0713(7) Uani d D 1 1 . .
    N N1 0.1901(4) 0.55941(18) 0.97225(14) 0.0519(6) Uani d . 1 1 B .
    N N2 0.5961(4) 0.80431(17) 0.54293(14) 0.0470(6) Uani d . 1 1 . .
    C C1 -0.0023(4) 0.4673(2) 0.83346(15) 0.0478(7) Uani d . 1 1 . .
    C C2 -0.1899(5) 0.5045(2) 0.78370(19) 0.0642(9) Uani d . 1 1 . .
    H H2 -0.3146 0.5332 0.8094 0.077 Uiso calc R 1 1 . .
    C C3 -0.1909(7) 0.4988(3) 0.6954(2) 0.0783(11) Uani d . 1 1 . .
    H H3 -0.3168 0.5243 0.6611 0.094 Uiso calc R 1 1 . .
    C C4 -0.0131(7) 0.4572(3) 0.6580(2) 0.0799(11) Uani d . 1 1 . .
    H H4 -0.0170 0.4533 0.5980 0.096 Uiso calc R 1 1 . .
    C C5 0.1747(7) 0.4201(3) 0.7076(2) 0.0877(13) Uani d . 1 1 . .
    H H5 0.2987 0.3916 0.6814 0.105 Uiso calc R 1 1 . .
    C C6 0.1802(6) 0.4251(3) 0.7962(2) 0.0721(10) Uani d . 1 1 . .
    H H6 0.3070 0.4000 0.8303 0.087 Uiso calc R 1 1 . .
    C C7 0.1146(7) 0.6464(2) 0.95050(19) 0.0640(8) Uani d . 1 1 . .
    H H7 -0.0636 0.6460 0.9511 0.077 Uiso calc R 1 1 A 1
    C C8 0.1658(6) 0.6696(2) 0.8590(2) 0.0598(8) Uani d . 1 1 B .
    C C9A 0.2016(11) 0.7179(4) 1.0149(3) 0.0846(16) Uani d PD 0.75 1 B 1
    H H9A 0.1325 0.7736 0.9960 0.102 Uiso calc PR 0.75 1 B 1
    C C9B 0.336(5) 0.6908(11) 1.0186(10) 0.0846(16) Uani d PD 0.25 1 B 2
    H H9B 0.4889 0.6580 1.0183 0.102 Uiso calc PR 0.25 1 B 2
    C C10A 0.1194(16) 0.6948(6) 1.1039(4) 0.1206(18) Uani d PD 0.75 1 B 1
    H H10A 0.1968 0.6422 1.1235 0.181 Uiso calc PR 0.75 1 B 1
    H H10B -0.0544 0.6874 1.1004 0.181 Uiso calc PR 0.75 1 B 1
    H H10C 0.1642 0.7403 1.1439 0.181 Uiso calc PR 0.75 1 B 1
    C C10B 0.252(4) 0.699(2) 1.1091(11) 0.132(8) Uani d PD 0.25 1 B 2
    H H10D 0.3754 0.7273 1.1455 0.198 Uiso calc PR 0.25 1 B 2
    H H10E 0.2248 0.6420 1.1317 0.198 Uiso calc PR 0.25 1 B 2
    H H10F 0.1035 0.7311 1.1075 0.198 Uiso calc PR 0.25 1 B 2
    C C11A 0.4800(14) 0.7213(6) 1.0175(5) 0.1206(18) Uani d PD 0.75 1 B 1
    H H11A 0.5307 0.7257 0.9597 0.181 Uiso calc PR 0.75 1 B 1
    H H11B 0.5466 0.6698 1.0441 0.181 Uiso calc PR 0.75 1 B 1
    H H11C 0.5375 0.7706 1.0504 0.181 Uiso calc PR 0.75 1 B 1
    C C11B 0.366(4) 0.7811(13) 0.9824(12) 0.132(8) Uani d PD 0.25 1 B 2
    H H11D 0.4428 0.8176 1.0264 0.198 Uiso calc PR 0.25 1 B 2
    H H11E 0.2083 0.8041 0.9643 0.198 Uiso calc PR 0.25 1 B 2
    H H11F 0.4648 0.7787 0.9339 0.198 Uiso calc PR 0.25 1 B 2
    C C12 0.5515(5) 0.93452(19) 0.65875(17) 0.0517(7) Uani d . 1 1 . .
    C C13 0.6936(7) 0.9040(3) 0.72930(18) 0.0840(11) Uani d . 1 1 . .
    H H13 0.8328 0.8715 0.7219 0.101 Uiso calc R 1 1 . .
    C C14 0.6242(12) 0.9230(4) 0.8109(2) 0.1203(18) Uani d . 1 1 . .
    H H14 0.7154 0.9018 0.8591 0.144 Uiso calc R 1 1 . .
    C C15 0.4279(12) 0.9714(5) 0.8216(3) 0.135(2) Uani d . 1 1 . .
    H H15 0.3843 0.9836 0.8771 0.162 Uiso calc R 1 1 . .
    C C16 0.2912(8) 1.0028(4) 0.7526(4) 0.130(2) Uani d . 1 1 . .
    H H16 0.1549 1.0364 0.7613 0.156 Uiso calc R 1 1 . .
    C C17 0.3527(6) 0.9852(3) 0.6681(3) 0.0889(12) Uani d . 1 1 . .
    H H17 0.2615 1.0073 0.6203 0.107 Uiso calc R 1 1 . .
    C C18 0.3522(4) 0.76567(19) 0.53994(17) 0.0444(6) Uani d . 1 1 . .
    H H18 0.2335 0.8099 0.5203 0.053 Uiso calc R 1 1 . .
    C C19 0.2898(5) 0.7353(2) 0.62866(19) 0.0515(7) Uani d . 1 1 . .
    C C20 0.3346(5) 0.6908(2) 0.4741(2) 0.0617(8) Uani d . 1 1 . .
    H H20 0.4612 0.6485 0.4915 0.074 Uiso calc R 1 1 . .
    C C21 0.3830(8) 0.7240(3) 0.3847(2) 0.0929(13) Uani d . 1 1 . .
    H H21A 0.3896 0.6763 0.3455 0.139 Uiso calc R 1 1 . .
    H H21B 0.5357 0.7543 0.3875 0.139 Uiso calc R 1 1 . .
    H H21C 0.2542 0.7624 0.3646 0.139 Uiso calc R 1 1 . .
    C C22 0.0909(7) 0.6464(3) 0.4729(3) 0.1032(15) Uani d . 1 1 . .
    H H22A -0.0359 0.6867 0.4557 0.155 Uiso calc R 1 1 . .
    H H22B 0.0657 0.6249 0.5296 0.155 Uiso calc R 1 1 . .
    H H22C 0.0873 0.5993 0.4327 0.155 Uiso calc R 1 1 . .
    H H1N 0.329(8) 0.544(4) 0.967(3) 0.124 Uiso d . 1 1 . .
    H H2N 0.701(8) 0.775(4) 0.569(3) 0.124 Uiso d . 1 1 . .
    H H4O 0.016(10) 0.736(4) 0.7683(15) 0.155 Uiso d D 1 1 . .
    H H8O 0.423(9) 0.676(4) 0.719(2) 0.155 Uiso d D 1 1 . .
loop_
    _atom_site_aniso_label
    _atom_site_aniso_U_11
    _atom_site_aniso_U_22
    _atom_site_aniso_U_33
    _atom_site_aniso_U_12
    _atom_site_aniso_U_13
    _atom_site_aniso_U_23
    S1 0.0641(4) 0.0565(5) 0.0374(3) -0.0096(3) 0.0055(3) 0.0090(3)
    S2 0.0456(3) 0.0506(4) 0.0350(3) -0.0056(3) 0.0010(2) 0.0099(3)
    O1 0.0674(13) 0.110(2) 0.0498(11) -0.0205(12) 0.0258(10) -0.0023(12)
    O2 0.1254(19) 0.0546(14) 0.0609(12) -0.0055(15) -0.0131(12) 0.0208(12)
    O3 0.0810(14) 0.0791(18) 0.0719(14) 0.0184(13) 0.0298(12) 0.0299(13)
    O4 0.0912(17) 0.104(2) 0.0765(16) 0.0295(15) 0.0289(14) 0.0358(16)
    O5 0.0675(12) 0.0630(14) 0.0517(11) -0.0038(10) -0.0127(9) 0.0186(9)
    O6 0.0503(10) 0.0710(16) 0.0540(10) -0.0132(10) 0.0062(8) 0.0129(10)
    O7 0.0496(11) 0.0854(17) 0.0726(14) 0.0144(10) 0.0227(10) 0.0315(12)
    O8 0.0566(12) 0.0935(19) 0.0656(14) 0.0184(12) 0.0166(10) 0.0356(13)
    N1 0.0609(13) 0.0558(17) 0.0387(11) -0.0016(12) 0.0024(10) 0.0051(11)
    N2 0.0405(11) 0.0574(17) 0.0440(12) -0.0009(10) 0.0088(9) 0.0049(11)
    C1 0.0488(14) 0.0562(19) 0.0386(13) -0.0048(13) 0.0049(11) -0.0002(13)
    C2 0.0537(16) 0.091(3) 0.0480(15) 0.0123(15) 0.0015(13) -0.0100(15)
    C3 0.082(2) 0.105(3) 0.0460(16) 0.012(2) -0.0087(15) -0.0079(18)
    C4 0.091(2) 0.104(3) 0.0449(16) -0.009(2) 0.0090(17) -0.0220(18)
    C5 0.083(2) 0.111(4) 0.071(2) 0.014(2) 0.0245(19) -0.028(2)
    C6 0.0671(18) 0.084(3) 0.0648(19) 0.0208(18) 0.0004(15) -0.0091(17)
    C7 0.084(2) 0.055(2) 0.0549(17) -0.0038(16) 0.0198(15) 0.0013(15)
    C8 0.0667(19) 0.056(2) 0.0592(17) 0.0038(15) 0.0203(15) 0.0137(15)
    C9A 0.118(5) 0.060(4) 0.076(3) 0.017(3) 0.008(3) -0.017(3)
    C9B 0.118(5) 0.060(4) 0.076(3) 0.017(3) 0.008(3) -0.017(3)
    C10A 0.145(5) 0.124(5) 0.092(3) -0.026(4) 0.001(3) -0.035(3)
    C10B 0.138(15) 0.163(17) 0.094(9) -0.098(14) 0.000(9) -0.032(10)
    C11A 0.145(5) 0.124(5) 0.092(3) -0.026(4) 0.001(3) -0.035(3)
    C11B 0.138(15) 0.163(17) 0.094(9) -0.098(14) 0.000(9) -0.032(10)
    C12 0.0509(15) 0.059(2) 0.0456(15) -0.0092(13) 0.0033(12) -0.0048(13)
    C13 0.111(3) 0.100(3) 0.0396(15) 0.019(3) -0.0019(16) 0.0004(19)
    C14 0.175(5) 0.148(5) 0.0382(19) -0.020(4) 0.007(2) -0.016(3)
    C15 0.140(4) 0.196(7) 0.074(3) -0.052(5) 0.044(3) -0.075(4)
    C16 0.076(3) 0.196(7) 0.122(4) -0.007(3) 0.031(3) -0.090(4)
    C17 0.0591(19) 0.120(4) 0.086(2) 0.007(2) -0.0036(17) -0.041(3)
    C18 0.0423(13) 0.0456(17) 0.0457(14) -0.0035(12) 0.0057(11) 0.0087(12)
    C19 0.0486(15) 0.0491(18) 0.0579(17) 0.0040(13) 0.0118(13) 0.0099(13)
    C20 0.0570(17) 0.055(2) 0.072(2) 0.0017(15) 0.0021(14) -0.0047(16)
    C21 0.121(3) 0.101(4) 0.055(2) -0.006(3) -0.002(2) -0.023(2)
    C22 0.086(3) 0.076(3) 0.147(4) -0.022(2) 0.004(3) -0.030(3)
_geom_special_details
;
 All esds (except the esd in the dihedral angle between two l.s. planes)
 are estimated using the full covariance matrix.  The cell esds are taken
 into account individually in the estimation of esds in distances, angles
 and torsion angles; correlations between esds in cell parameters are only
 used when they are defined by crystal symmetry.  An approximate (isotropic)
 treatment of cell esds is used for estimating esds involving l.s. planes.
;
loop_
    _geom_bond_atom_site_label_1
    _geom_bond_atom_site_label_2
    _geom_bond_site_symmetry_2
    _geom_bond_distance
    _geom_bond_publ_flag
    S1 O2 . 1.420(3) ?
    S1 O1 . 1.428(2) ?
    S1 N1 . 1.624(3) ?
    S1 C1 . 1.767(2) ?
    S2 O5 . 1.414(2) ?
    S2 O6 . 1.4239(19) ?
    S2 N2 . 1.619(3) ?
    S2 C12 . 1.754(3) ?
    O3 C8 . 1.215(4) ?
    O4 C8 . 1.300(4) ?
    O4 H4O . 0.859(10) ?
    O7 C19 . 1.226(3) ?
    O8 C19 . 1.288(3) ?
    O8 H8O . 0.849(10) ?
    N1 C7 . 1.445(4) ?
    N1 H1N . 0.81(5) ?
    N2 C18 . 1.466(3) ?
    N2 H2N . 0.82(5) ?
    C1 C6 . 1.359(4) ?
    C1 C2 . 1.371(4) ?
    C2 C3 . 1.373(4) ?
    C2 H2 . 0.9300 ?
    C3 C4 . 1.338(5) ?
    C3 H3 . 0.9300 ?
    C4 C5 . 1.370(5) ?
    C4 H4 . 0.9300 ?
    C5 C6 . 1.375(5) ?
    C5 H5 . 0.9300 ?
    C6 H6 . 0.9300 ?
    C7 C8 . 1.510(4) ?
    C7 C9A . 1.545(6) ?
    C7 C9B . 1.70(2) ?
    C7 H7 . 0.9800 ?
    C9A C10A . 1.526(7) ?
    C9A C11A . 1.528(7) ?
    C9A H9A . 0.9800 ?
    C9B C10B . 1.513(10) ?
    C9B C11B . 1.522(10) ?
    C9B H9B . 0.9800 ?
    C10A H10A . 0.9600 ?
    C10A H10B . 0.9600 ?
    C10A H10C . 0.9600 ?
    C10B H10D . 0.9600 ?
    C10B H10E . 0.9600 ?
    C10B H10F . 0.9600 ?
    C11A H11A . 0.9600 ?
    C11A H11B . 0.9600 ?
    C11A H11C . 0.9600 ?
    C11B H11D . 0.9600 ?
    C11B H11E . 0.9600 ?
    C11B H11F . 0.9600 ?
    C12 C17 . 1.362(5) ?
    C12 C13 . 1.382(4) ?
    C13 C14 . 1.379(6) ?
    C13 H13 . 0.9300 ?
    C14 C15 . 1.334(8) ?
    C14 H14 . 0.9300 ?
    C15 C16 . 1.354(8) ?
    C15 H15 . 0.9300 ?
    C16 C17 . 1.403(6) ?
    C16 H16 . 0.9300 ?
    C17 H17 . 0.9300 ?
    C18 C19 . 1.516(4) ?
    C18 C20 . 1.545(4) ?
    C18 H18 . 0.9800 ?
    C20 C22 . 1.505(5) ?
    C20 C21 . 1.521(5) ?
    C20 H20 . 0.9800 ?
    C21 H21A . 0.9600 ?
    C21 H21B . 0.9600 ?
    C21 H21C . 0.9600 ?
    C22 H22A . 0.9600 ?
    C22 H22B . 0.9600 ?
    C22 H22C . 0.9600 ?
loop_
    _geom_angle_atom_site_label_1
    _geom_angle_atom_site_label_2
    _geom_angle_atom_site_label_3
    _geom_angle_site_symmetry_1
    _geom_angle_site_symmetry_3
    _geom_angle
    _geom_angle_publ_flag
    O2 S1 O1 . . 121.01(16) ?
    O2 S1 N1 . . 105.66(14) ?
    O1 S1 N1 . . 106.25(15) ?
    O2 S1 C1 . . 107.95(15) ?
    O1 S1 C1 . . 107.93(13) ?
    N1 S1 C1 . . 107.33(12) ?
    O5 S2 O6 . . 119.94(12) ?
    O5 S2 N2 . . 107.56(13) ?
    O6 S2 N2 . . 104.39(12) ?
    O5 S2 C12 . . 108.11(14) ?
    O6 S2 C12 . . 108.50(12) ?
    N2 S2 C12 . . 107.75(13) ?
    C8 O4 H4O . . 120(4) ?
    C19 O8 H8O . . 112(4) ?
    C7 N1 S1 . . 120.2(2) ?
    C7 N1 H1N . . 121(4) ?
    S1 N1 H1N . . 108(4) ?
    C18 N2 S2 . . 121.25(18) ?
    C18 N2 H2N . . 114(4) ?
    S2 N2 H2N . . 114(4) ?
    C6 C1 C2 . . 120.7(3) ?
    C6 C1 S1 . . 119.6(2) ?
    C2 C1 S1 . . 119.6(2) ?
    C1 C2 C3 . . 119.0(3) ?
    C1 C2 H2 . . 120.5 ?
    C3 C2 H2 . . 120.5 ?
    C4 C3 C2 . . 120.8(3) ?
    C4 C3 H3 . . 119.6 ?
    C2 C3 H3 . . 119.6 ?
    C3 C4 C5 . . 120.2(3) ?
    C3 C4 H4 . . 119.9 ?
    C5 C4 H4 . . 119.9 ?
    C4 C5 C6 . . 120.1(3) ?
    C4 C5 H5 . . 120.0 ?
    C6 C5 H5 . . 120.0 ?
    C1 C6 C5 . . 119.2(3) ?
    C1 C6 H6 . . 120.4 ?
    C5 C6 H6 . . 120.4 ?
    N1 C7 C8 . . 111.9(3) ?
    N1 C7 C9A . . 116.7(3) ?
    C8 C7 C9A . . 111.5(3) ?
    N1 C7 C9B . . 93.0(6) ?
    C8 C7 C9B . . 108.3(6) ?
    C9A C7 C9B . . 29.9(6) ?
    N1 C7 H7 . . 105.2 ?
    C8 C7 H7 . . 105.2 ?
    C9A C7 H7 . . 105.2 ?
    C9B C7 H7 . . 132.1 ?
    O3 C8 O4 . . 124.1(3) ?
    O3 C8 C7 . . 122.2(3) ?
    O4 C8 C7 . . 113.7(3) ?
    C10A C9A C11A . . 110.1(6) ?
    C10A C9A C7 . . 108.6(5) ?
    C11A C9A C7 . . 107.8(5) ?
    C10A C9A H9A . . 110.1 ?
    C11A C9A H9A . . 110.1 ?
    C7 C9A H9A . . 110.1 ?
    C10B C9B C11B . . 108.4(17) ?
    C10B C9B C7 . . 110.8(17) ?
    C11B C9B C7 . . 103.5(14) ?
    C10B C9B H9B . . 111.3 ?
    C11B C9B H9B . . 111.3 ?
    C7 C9B H9B . . 111.3 ?
    C9B C10B H10D . . 109.5 ?
    C9B C10B H10E . . 109.5 ?
    H10D C10B H10E . . 109.5 ?
    C9B C10B H10F . . 109.5 ?
    H10D C10B H10F . . 109.5 ?
    H10E C10B H10F . . 109.5 ?
    C9B C11B H11D . . 109.5 ?
    C9B C11B H11E . . 109.5 ?
    H11D C11B H11E . . 109.5 ?
    C9B C11B H11F . . 109.5 ?
    H11D C11B H11F . . 109.5 ?
    H11E C11B H11F . . 109.5 ?
    C17 C12 C13 . . 121.8(3) ?
    C17 C12 S2 . . 120.0(2) ?
    C13 C12 S2 . . 118.3(2) ?
    C14 C13 C12 . . 118.4(4) ?
    C14 C13 H13 . . 120.8 ?
    C12 C13 H13 . . 120.8 ?
    C15 C14 C13 . . 120.8(5) ?
    C15 C14 H14 . . 119.6 ?
    C13 C14 H14 . . 119.6 ?
    C14 C15 C16 . . 120.8(4) ?
    C14 C15 H15 . . 119.6 ?
    C16 C15 H15 . . 119.6 ?
    C15 C16 C17 . . 120.8(5) ?
    C15 C16 H16 . . 119.6 ?
    C17 C16 H16 . . 119.6 ?
    C12 C17 C16 . . 117.3(4) ?
    C12 C17 H17 . . 121.3 ?
    C16 C17 H17 . . 121.3 ?
    N2 C18 C19 . . 111.3(2) ?
    N2 C18 C20 . . 110.1(2) ?
    C19 C18 C20 . . 111.0(3) ?
    N2 C18 H18 . . 108.1 ?
    C19 C18 H18 . . 108.1 ?
    C20 C18 H18 . . 108.1 ?
    O7 C19 O8 . . 123.5(3) ?
    O7 C19 C18 . . 122.4(2) ?
    O8 C19 C18 . . 114.1(2) ?
    C22 C20 C21 . . 110.9(3) ?
    C22 C20 C18 . . 111.5(3) ?
    C21 C20 C18 . . 109.9(3) ?
    C22 C20 H20 . . 108.1 ?
    C21 C20 H20 . . 108.1 ?
    C18 C20 H20 . . 108.1 ?
    C20 C21 H21A . . 109.5 ?
    C20 C21 H21B . . 109.5 ?
    H21A C21 H21B . . 109.5 ?
    C20 C21 H21C . . 109.5 ?
    H21A C21 H21C . . 109.5 ?
    H21B C21 H21C . . 109.5 ?
    C20 C22 H22A . . 109.5 ?
    C20 C22 H22B . . 109.5 ?
    H22A C22 H22B . . 109.5 ?
    C20 C22 H22C . . 109.5 ?
    H22A C22 H22C . . 109.5 ?
    H22B C22 H22C . . 109.5 ?
loop_
    _geom_torsion_atom_site_label_1
    _geom_torsion_atom_site_label_2
    _geom_torsion_atom_site_label_3
    _geom_torsion_atom_site_label_4
    _geom_torsion_site_symmetry_1
    _geom_torsion_site_symmetry_2
    _geom_torsion_site_symmetry_3
    _geom_torsion_site_symmetry_4
    _geom_torsion
    _geom_torsion_publ_flag
    O2 S1 N1 C7 . . . . -174.7(2) ?
    O1 S1 N1 C7 . . . . -45.0(2) ?
    C1 S1 N1 C7 . . . . 70.3(2) ?
    O5 S2 N2 C18 . . . . -50.0(2) ?
    O6 S2 N2 C18 . . . . -178.45(19) ?
    C12 S2 N2 C18 . . . . 66.3(2) ?
    O2 S1 C1 C6 . . . . -32.5(3) ?
    O1 S1 C1 C6 . . . . -164.8(3) ?
    N1 S1 C1 C6 . . . . 81.0(3) ?
    O2 S1 C1 C2 . . . . 150.6(3) ?
    O1 S1 C1 C2 . . . . 18.3(3) ?
    N1 S1 C1 C2 . . . . -95.9(3) ?
    C6 C1 C2 C3 . . . . -0.2(6) ?
    S1 C1 C2 C3 . . . . 176.7(3) ?
    C1 C2 C3 C4 . . . . 0.5(6) ?
    C2 C3 C4 C5 . . . . -0.7(7) ?
    C3 C4 C5 C6 . . . . 0.5(7) ?
    C2 C1 C6 C5 . . . . 0.0(6) ?
    S1 C1 C6 C5 . . . . -176.9(3) ?
    C4 C5 C6 C1 . . . . -0.2(7) ?
    S1 N1 C7 C8 . . . . -84.3(3) ?
    S1 N1 C7 C9A . . . . 145.6(3) ?
    S1 N1 C7 C9B . . . . 164.6(6) ?
    N1 C7 C8 O3 . . . . -35.6(5) ?
    C9A C7 C8 O3 . . . . 97.1(5) ?
    C9B C7 C8 O3 . . . . 65.4(8) ?
    N1 C7 C8 O4 . . . . 144.1(3) ?
    C9A C7 C8 O4 . . . . -83.3(4) ?
    C9B C7 C8 O4 . . . . -114.9(7) ?
    N1 C7 C9A C10A . . . . -55.9(7) ?
    C8 C7 C9A C10A . . . . 173.9(5) ?
    C9B C7 C9A C10A . . . . -96.6(14) ?
    N1 C7 C9A C11A . . . . 63.4(6) ?
    C8 C7 C9A C11A . . . . -66.9(6) ?
    C9B C7 C9A C11A . . . . 22.7(11) ?
    N1 C7 C9B C10B . . . . -86.3(18) ?
    C8 C7 C9B C10B . . . . 159.4(17) ?
    C9A C7 C9B C10B . . . . 58(2) ?
    N1 C7 C9B C11B . . . . 157.6(14) ?
    C8 C7 C9B C11B . . . . 43.4(15) ?
    C9A C7 C9B C11B . . . . -58.1(13) ?
    O5 S2 C12 C17 . . . . 2.4(3) ?
    O6 S2 C12 C17 . . . . 134.0(3) ?
    N2 S2 C12 C17 . . . . -113.6(3) ?
    O5 S2 C12 C13 . . . . -177.0(3) ?
    O6 S2 C12 C13 . . . . -45.4(3) ?
    N2 S2 C12 C13 . . . . 67.0(3) ?
    C17 C12 C13 C14 . . . . 2.7(7) ?
    S2 C12 C13 C14 . . . . -177.9(4) ?
    C12 C13 C14 C15 . . . . -1.6(8) ?
    C13 C14 C15 C16 . . . . 0.3(10) ?
    C14 C15 C16 C17 . . . . 0.0(10) ?
    C13 C12 C17 C16 . . . . -2.5(6) ?
    S2 C12 C17 C16 . . . . 178.1(4) ?
    C15 C16 C17 C12 . . . . 1.1(8) ?
    S2 N2 C18 C19 . . . . -93.4(2) ?
    S2 N2 C18 C20 . . . . 143.0(2) ?
    N2 C18 C19 O7 . . . . 138.6(3) ?
    C20 C18 C19 O7 . . . . -98.4(3) ?
    N2 C18 C19 O8 . . . . -41.7(4) ?
    C20 C18 C19 O8 . . . . 81.3(3) ?
    N2 C18 C20 C22 . . . . 176.9(3) ?
    C19 C18 C20 C22 . . . . 53.2(4) ?
    N2 C18 C20 C21 . . . . -59.7(3) ?
    C19 C18 C20 C21 . . . . 176.6(3) ?
loop_
    _geom_hbond_atom_site_label_D
    _geom_hbond_atom_site_label_H
    _geom_hbond_atom_site_label_A
    _geom_hbond_site_symmetry_A
    _geom_hbond_distance_DH
    _geom_hbond_distance_HA
    _geom_hbond_distance_DA
    _geom_hbond_angle_DHA
    O8 H8O O3 . 0.849(10) 1.806(14) 2.649(3) 171(6)
    O4 H4O O7 . 0.859(10) 1.826(18) 2.668(3) 166(6)
    N1 H1N O1 1_655 0.81(5) 2.52(5) 3.322(3) 172(5)
    N2 H2N O7 1_655 0.82(5) 2.47(5) 3.240(3) 157(5)
    N2 H2N O8 . 0.82(5) 2.45(5) 2.734(3) 102(4)
    C2 H2 O3 1_455 0.93 2.56 3.440(4) 158
    C4 H4 O6 2_646 0.93 2.54 3.427(4) 161
    C14 H14 O2 2_657 0.93 2.52 3.378(5) 154
    C15 H15 O1 2_557 0.93 2.60 3.521(5) 173
    C9A H9A O2 2_557 0.98 2.52 3.421(7) 153
_iucr_refine_instructions_details
;
TITL ZAUOG1 in P2(1)
CELL 0.71073 5.4954 15.5097 15.5106 90.000 94.043 90.000
ZERR 4.0000 0.0003 0.0010 0.0009 0.000 0.003 0.000
LATT -1
SYMM -X, 0.5+Y, -Z
SFAC C H N O S
UNIT 44 60 4 16 4
MERG 2
OMIT 0 50
FMAP 2
GRID
PLAN 20
TEMP 23
SIZE 0.18 0.22 0.37
EADP C10A C11A
EADP C10B C11B
EADP C9A C9B
DFIX 1.52 0.01 C9A C11A C9A C10A C9B C11B C9B C10B
DFIX 0.85 0.01 O4 H4O O8 H8O
EQIV $1 1+X, Y, Z
HTAB N1 O1_$1
EQIV $2 1+X, Y, Z
HTAB N2 O7_$2
EQIV $3 X-1, Y, Z
HTAB C2 O3_$3
EQIV $4 1-X, Y-1/2, 1-Z
HTAB C4 O6_$4
EQIV $5 1-X, 1/2+Y, 2-Z
HTAB C14 O2_$5
EQIV $6 -X, 1/2+Y, 2-Z
HTAB C15 O1_$6
EQIV $7 -X, 1/2+Y, 2-Z
HTAB C9A O2_$7
HTAB O8 O3
HTAB O4 O7
HTAB N2 O8
HTAB C18 O5
MPLA C1 C2 C3 C4 C5 C6
MPLA C7 C8 O3 O4
MPLA C12 C13 C14 C15 C16 C17
MPLA C18 C19 O7 O8
BOND   $H
HTAB
CONF
L.S. 20
EXTI 0.00382
FVAR 0.17536
S1     5   0.01018   0.47881   0.94705  11.00000   0.06401   0.05647 =
       0.03738   0.00899   0.00553  -0.00956
S2     5   0.63467   0.90716   0.55510  11.00000   0.04551   0.05053 =
       0.03496   0.00987   0.00100  -0.00556
O1     4  -0.22653   0.50382   0.97037  11.00000   0.06746   0.10975 =
       0.04977  -0.00234   0.02577  -0.02056
O2     4   0.12848   0.40489   0.98428  11.00000   0.12541   0.05471 =
       0.06094   0.02079  -0.01315  -0.00550
O3     4   0.34503   0.64351   0.82551  11.00000   0.08101   0.07916 =
       0.07189   0.03001   0.02983   0.01838
O4     4   0.00084   0.71908   0.82050  11.00000   0.09118   0.10437 =
       0.07650   0.03585   0.02891   0.02955
O5     4   0.47197   0.94893   0.49393  11.00000   0.06754   0.06296 =
       0.05174   0.01861  -0.01263  -0.00380
O6     4   0.89084   0.91929   0.55236  11.00000   0.05036   0.07092 =
       0.05392   0.01290   0.00620  -0.01321
O7     4   0.08738   0.74580   0.65553  11.00000   0.04963   0.08538 =
       0.07262   0.03151   0.02270   0.01434
O8     4   0.46711   0.69767   0.67244  11.00000   0.05659   0.09348 =
       0.06562   0.03558   0.01665   0.01838
N1     3   0.19009   0.55940   0.97224  11.00000   0.06084   0.05586 =
       0.03871   0.00507   0.00242  -0.00165
N2     3   0.59605   0.80430   0.54292  11.00000   0.04048   0.05740 =
       0.04396   0.00489   0.00878  -0.00088
C1     1  -0.00233   0.46727   0.83345  11.00000   0.04886   0.05623 =
       0.03863  -0.00025   0.00489  -0.00490
C2     1  -0.18988   0.50450   0.78371  11.00000   0.05371   0.09054 =
       0.04787  -0.00979   0.00148   0.01229
AFIX 43
H2     2  -0.31459   0.53315   0.80943  11.00000  -1.20000
AFIX 0
C3     1  -0.19091   0.49885   0.69533  11.00000   0.08209   0.10490 =
       0.04599  -0.00793  -0.00872   0.01212
AFIX 43
H3     2  -0.31676   0.52431   0.66106  11.00000  -1.20000
AFIX 0
C4     1  -0.01306   0.45717   0.65794  11.00000   0.09077   0.10439 =
       0.04473  -0.02190   0.00899  -0.00956
AFIX 43
H4     2  -0.01693   0.45332   0.59802  11.00000  -1.20000
AFIX 0
C5     1   0.17472   0.42015   0.70762  11.00000   0.08349   0.11105 =
       0.07147  -0.02800   0.02454   0.01350
AFIX 43
H5     2   0.29869   0.39161   0.68137  11.00000  -1.20000
AFIX 0
C6     1   0.18018   0.42514   0.79621  11.00000   0.06717   0.08358 =
       0.06474  -0.00903   0.00050   0.02069
AFIX 43
H6     2   0.30709   0.40001   0.83023  11.00000  -1.20000
AFIX 0
C7     1   0.11460   0.64642   0.95049  11.00000   0.08441   0.05461 =
       0.05491   0.00131   0.01984  -0.00374
AFIX 13
H7     2  -0.06360   0.64602   0.95107  11.00000  -1.20000
AFIX 0
C8     1   0.16576   0.66965   0.85898  11.00000   0.06674   0.05557 =
       0.05931   0.01376   0.02039   0.00377
PART 1
C9A    1   0.20163   0.71793   1.01486  10.75000   0.11835   0.05977 =
       0.07593  -0.01751   0.00839   0.01719
AFIX 13
H9A    2   0.13248   0.77362   0.99599  10.75000  -1.20000
PART 2
AFIX 0
C9B    1   0.33620   0.69078   1.01856  10.25000   0.11835   0.05977 =
       0.07593  -0.01751   0.00839   0.01719
AFIX 13
H9B    2   0.48855   0.65798   1.01825  10.25000  -1.20000
PART 1
AFIX 0
C10A   1   0.11935   0.69485   1.10389  10.75000   0.14524   0.12350 =
       0.09134  -0.03512   0.00057  -0.02563
AFIX 137
H10A   2   0.19662   0.64218   1.12347  10.75000  -1.50000
H10B   2  -0.05453   0.68749   1.10034  10.75000  -1.50000
H10C   2   0.16416   0.74034   1.14387  10.75000  -1.50000
PART 2
AFIX 0
C10B   1   0.25218   0.69841   1.10910  10.25000   0.13784   0.16281 =
       0.09395  -0.03259  -0.00082  -0.09796
AFIX 137
H10D   2   0.37530   0.72719   1.14548  10.25000  -1.50000
H10E   2   0.22453   0.64189   1.13166  10.25000  -1.50000
H10F   2   0.10342   0.73100   1.10758  10.25000  -1.50000
PART 1
AFIX 0
C11A   1   0.47991   0.72135   1.01751  10.75000   0.14524   0.12350 =
       0.09134  -0.03512   0.00057  -0.02563
AFIX 137
H11A   2   0.53063   0.72581   0.95971  10.75000  -1.50000
H11B   2   0.54652   0.66979   1.04405  10.75000  -1.50000
H11C   2   0.53743   0.77060   1.05045  10.75000  -1.50000
PART 2
AFIX 0
C11B   1   0.36605   0.78110   0.98242  10.25000   0.13784   0.16281 =
       0.09395  -0.03259  -0.00082  -0.09796
AFIX 137
H11D   2   0.44288   0.81751   1.02638  10.25000  -1.50000
H11E   2   0.20869   0.80413   0.96408  10.25000  -1.50000
H11F   2   0.46542   0.77862   0.93399  10.25000  -1.50000
PART 0
AFIX 0
C12    1   0.55151   0.93453   0.65877  11.00000   0.05093   0.05873 =
       0.04558  -0.00477   0.00331  -0.00917
C13    1   0.69363   0.90405   0.72930  11.00000   0.11120   0.10004 =
       0.03963   0.00047  -0.00189   0.01867
AFIX 43
H13    2   0.83281   0.87153   0.72191  11.00000  -1.20000
AFIX 0
C14    1   0.62421   0.92300   0.81087  11.00000   0.17503   0.14775 =
       0.03817  -0.01614   0.00680  -0.02019
AFIX 43
H14    2   0.71536   0.90177   0.85905  11.00000  -1.20000
AFIX 0
C15    1   0.42788   0.97140   0.82156  11.00000   0.14040   0.19590 =
       0.07368  -0.07525   0.04390  -0.05234
AFIX 43
H15    2   0.38442   0.98375   0.87710  11.00000  -1.20000
AFIX 0
C16    1   0.29115   1.00277   0.75258  11.00000   0.07613   0.19639 =
       0.12183  -0.09057   0.03093  -0.00686
AFIX 43
H16    2   0.15482   1.03633   0.76131  11.00000  -1.20000
AFIX 0
C17    1   0.35270   0.98524   0.66804  11.00000   0.05914   0.12023 =
       0.08591  -0.04084  -0.00367   0.00740
AFIX 43
H17    2   0.26146   1.00736   0.62031  11.00000  -1.20000
AFIX 0
C18    1   0.35224   0.76566   0.53993  11.00000   0.04230   0.04549 =
       0.04571   0.00865   0.00568  -0.00355
AFIX 13
H18    2   0.23352   0.80985   0.52027  11.00000  -1.20000
AFIX 0
C19    1   0.28979   0.73534   0.62865  11.00000   0.04860   0.04912 =
       0.05777   0.00983   0.01179   0.00405
C20    1   0.33459   0.69076   0.47411  11.00000   0.05698   0.05532 =
       0.07215  -0.00466   0.00206   0.00167
AFIX 13
H20    2   0.46118   0.64847   0.49149  11.00000  -1.20000
AFIX 0
C21    1   0.38305   0.72400   0.38466  11.00000   0.12101   0.10143 =
       0.05501  -0.02306  -0.00209  -0.00544
AFIX 137
H21A   2   0.38959   0.67629   0.34545  11.00000  -1.50000
H21B   2   0.53582   0.75424   0.38744  11.00000  -1.50000
H21C   2   0.25431   0.76244   0.36462  11.00000  -1.50000
AFIX 0
C22    1   0.09086   0.64640   0.47294  11.00000   0.08547   0.07599 =
       0.14746  -0.02967   0.00421  -0.02190
AFIX 137
H22A   2  -0.03592   0.68672   0.45574  11.00000  -1.50000
H22B   2   0.06580   0.62484   0.52965  11.00000  -1.50000
H22C   2   0.08722   0.59932   0.43268  11.00000  -1.50000
AFIX 0
H1N    2   0.32886   0.54394   0.96714  11.00000  -1.20000
H2N    2   0.70144   0.77520   0.56861  11.00000  -1.20000
H4O    2   0.01606   0.73576   0.76834  11.00000  -1.50000
H8O    2   0.42252   0.67551   0.71884  11.00000  -1.50000
HKLF 4
;
data_global
_journal_date_recd_electronic     2012-07-30
_journal_date_accepted     2012-08-02
_journal_name_full     'Acta Crystallographica, Section E'
_journal_year     2012
_journal_volume     68
_journal_issue      9
_journal_page_first     o2665
_journal_page_last     o2665
_journal_paper_category     QO
_journal_paper_doi     10.1107/S1600536812034393
_journal_coeditor_code     HB6922
loop_
    _publ_contact_author_name
    _publ_contact_author_address
    _publ_contact_author_email
    'Muhammad Nadeem Arshad'
;
Center of Excellence for Advanced Materials Research (CEAMR )
King Abdulaziz University
PO Box 80203
Jeddah 21589
Saudi Arabia
;
 mnachemist@hotmail.com
    'Muhammad Danish'
;
Department of Chemistry
University of Gujrat
Gujrat 50781
Pakistan
;
 muhammad.danish@uog.edu.pk
_publ_contact_author_fax     ?
_publ_contact_author_phone     '+92-3004513193'
_publ_section_title
;
2-Benzenesulfonamido-3-methylbutyric acid
;
loop_
    _publ_author_name
    _publ_author_footnote
    _publ_author_address
    'Arshad, Muhammad Nadeem' .
;
Center of Excellence for Advanced Materials Research (CEAMR)
King Abdulaziz University
PO Box 80203
Jeddah 21589,
Saudi Arabia
;
    'Danish, Muhammad' .
;
Department of Chemistry
University of Gujrat
Gujrat 50781
Pakistan
;
    'Tahir, Muhammad Nawaz' .
;
Department of Physics
University of Sargodha
Sargodha
Pakistan
;
    'Zain Ul Aabideen' .
;
Department of Chemistry
University of Gujrat
Gujrat 50781
Pakistan
;
    'Asiri, Abdullah M.' .
;
Department of Chemistry
Faculty of Science,
King Abdulaziz University
PO Box 80203
Jeddah 21589,
Saudi Arabia
Center of Excellence for Advanced Materials Research (CEAMR)
King Abdulaziz University
PO Box 80203
Jeddah 21589,
Saudi Arabia
;
