# Supplementary material for: 2-Benzene­sulfonamido-3-methyl­butyric acid
Source: Acta Crystallogr Sect E Struct Rep Online. 2012 Aug 8;68(Pt 9):o2665. doi: 10.1107/S1600536812034393 (PMC3435689; doi:10.1107/S1600536812034393)
Supplement: Supplementary file 2 [file e-68-o2665-Isup2.hkl]

# 
# h,k,l, Fc-squared, Fo-squared, sigma(Fo-squared) and status flag 
# 
data_I
_shelx_title ' ZAUOG1 in P2(1)' 
_shelx_refln_list_code          4 
_shelx_F_calc_maximum      188.11 
_exptl_crystal_F_000       544.00 
_reflns_d_resolution_high  0.8409 
 
loop_ 
 _symmetry_equiv_pos_as_xyz 
 'x, y, z' 
 '-x, y+1/2, -z' 
 
_cell_length_a     5.4954 
_cell_length_b    15.5097 
_cell_length_c    15.5106 
_cell_angle_alpha  90.000 
_cell_angle_beta   94.043 
_cell_angle_gamma  90.000 
 
_shelx_F_squared_multiplier     1.000 
 
loop_ 
 _refln_index_h 
 _refln_index_k 
 _refln_index_l 
 _refln_F_squared_calc 
 _refln_F_squared_meas 
 _refln_F_squared_sigma 
 _refln_observed_status 
   4 -13   0        1.70        2.28      3.25 o 
   3 -12   0      139.45      135.91      8.13 o 
   4 -12   0       67.68       60.47      6.18 o 
   3 -11   0      105.65      104.04      6.83 o 
   4 -11   0       17.16       16.25      3.90 o 
   5 -11   0       29.88       30.56      5.20 o 
   2 -10   0      133.28      131.68      6.50 o 
   3 -10   0      116.58      132.65      7.15 o 
   4 -10   0       62.79       62.42      6.18 o 
   5 -10   0       36.21       34.78      5.20 o 
   2  -9   0      130.93      126.48      6.50 o 
   3  -9   0      279.92      268.29     11.06 o 
   4  -9   0       46.17       50.07      5.20 o 
   5  -9   0       31.89       29.26      4.55 o 
   2  -8   0      940.04      962.70     27.02 o 
   3  -8   0      226.54      211.03      4.92 o 
   4  -8   0      630.41      597.28     19.84 o 
   5  -8   0        7.97       12.08      2.73 o 
   1  -7   0     2908.14     2996.96     78.48 o 
   2  -7   0       70.89       71.85      4.55 o 
   3  -7   0       20.72       28.61      3.58 o 
   4  -7   0       92.90       85.51      4.68 o 
   5  -7   0       49.09       55.29      4.37 o 
   6  -7   0        6.87        9.22      2.81 o 
   0  -6   0      427.56      554.54     17.25 o 
   1  -6   0      264.26      240.98      6.04 o 
   2  -6   0      651.29      641.00     13.34 o 
   3  -6   0       57.71       59.58      6.99 o 
   4  -6   0      234.56      241.46      7.49 o 
   5  -6   0       46.37       52.99      6.50 o 
   6  -6   0        2.27        1.20      2.26 o 
   1  -5   0     3642.51     3538.42     53.44 o 
   2  -5   0       90.58       97.30      2.42 o 
   3  -5   0       20.49       21.65      1.44 o 
   4  -5   0        2.10        2.62      0.81 o 
   5  -5   0       90.83       81.80      4.53 o 
   6  -5   0       17.88       24.48      3.43 o 
   0  -4   0    35329.53    36613.50    917.90 o 
   1  -4   0      262.58      241.77      4.57 o 
   2  -4   0     1570.39     1619.20     21.68 o 
   3  -4   0      151.08      159.49      5.25 o 
   4  -4   0      530.74      533.77      9.65 o 
   5  -4   0       39.36       38.26      4.06 o 
   6  -4   0       34.85       40.37      3.98 o 
   1  -3   0    18068.19    17420.35    204.15 o 
   2  -3   0      268.39      265.22      3.99 o 
   3  -3   0      412.94      427.42      6.21 o 
   4  -3   0       94.98       84.13      3.12 o 
   5  -3   0       50.15       60.12      4.21 o 
   6  -3   0        4.05        5.02      2.50 o 
   0  -2   0     3901.41     3991.22    103.38 o 
   1  -2   0     1509.00     1435.78     17.28 o 
   2  -2   0      113.94      116.53      2.13 o 
   3  -2   0       90.09       85.83      2.67 o 
   4  -2   0      211.04      205.02      7.80 o 
   5  -2   0      183.40      189.47      6.85 o 
   6  -2   0       31.72       30.31      3.59 o 
   1  -1   0     4799.11     4751.21     55.78 o 
   2  -1   0       82.52       83.06      1.48 o 
   3  -1   0      766.71      811.66     10.42 o 
   4  -1   0       44.93       48.47      3.19 o 
   5  -1   0       58.65       61.16      4.06 o 
   6  -1   0       16.17       18.00      3.05 o 
   1   0   0      129.96      112.49      1.83 o 
   2   0   0      256.96      258.89      3.65 o 
   3   0   0      324.41      329.51      5.27 o 
   4   0   0       59.41       61.06      3.00 o 
   5   0   0       88.50      103.49      4.91 o 
   6   0   0       68.69       72.84      5.36 o 
   1   1   0     4849.41     4782.78     55.89 o 
   2   1   0       76.33       77.34      1.53 o 
   3   1   0      774.60      824.83     11.42 o 
   4   1   0       46.68       48.08      1.70 o 
   5   1   0       59.78       61.13      4.06 o 
   6   1   0       15.41       17.18      3.58 o 
   0   2   0     3910.66     3923.23    103.38 o 
   1   2   0     1510.26     1439.09     17.28 o 
   2   2   0      107.80      114.45      2.83 o 
   3   2   0       82.78       78.33      1.75 o 
   4   2   0      207.52      193.84      4.41 o 
   5   2   0      184.18      191.97      6.94 o 
   6   2   0       32.29       32.64      3.75 o 
   1   3   0    18007.27    17129.83    203.67 o 
   2   3   0      259.34      250.40      3.84 o 
   3   3   0      407.95      432.34      8.69 o 
   4   3   0       95.18       90.97      2.29 o 
   5   3   0       50.07       49.37      4.23 o 
   6   3   0        3.98        5.14      2.50 o 
   0   4   0    35384.68    34222.07    915.49 o 
   1   4   0      255.87      231.38      4.30 o 
   2   4   0     1549.54     1569.56     19.57 o 
   3   4   0      157.08      165.60      2.98 o 
   4   4   0      527.26      521.89     11.53 o 
   5   4   0       41.01       40.65      3.75 o 
   6   4   0       34.85       44.06      4.30 o 
   1   5   0     3638.41     3532.87     42.14 o 
   2   5   0       85.54       91.57      2.29 o 
   3   5   0       21.91       22.56      2.41 o 
   4   5   0        1.91        0.54      1.32 o 
   5   5   0       91.73       72.50      5.85 o 
   6   5   0       17.36       14.63      3.90 o 
   0   6   0      424.48      587.70     44.75 o 
   1   6   0      266.02      237.40      4.35 o 
   2   6   0      639.04      614.55     11.07 o 
   3   6   0       58.64       59.29      2.63 o 
   4   6   0      237.86      237.69      6.62 o 
   5   6   0       46.92       47.14      5.53 o 
   6   6   0        2.33        4.55      3.25 o 
   1   7   0     2920.86     2906.91     55.26 o 
   2   7   0       69.71       68.51      2.86 o 
   3   7   0       19.98       26.65      2.45 o 
   4   7   0       93.07       92.97      2.79 o 
   5   7   0       48.17       52.67      5.85 o 
   6   7   0        7.03        8.13      3.90 o 
   0   8   0      265.16      319.39     11.38 o 
   1   8   0      654.58      679.70     23.43 o 
   2   8   0      927.14      914.46     16.15 o 
   3   8   0      224.51      204.00      5.24 o 
   4   8   0      626.52      599.05     11.37 o 
   5   8   0        7.70       11.05      3.58 o 
   1   9   0      984.01     1004.55     20.95 o 
   2   9   0      127.22      113.85      3.80 o 
   3   9   0      281.12      269.27      6.50 o 
   4   9   0       46.41       51.79      2.93 o 
   5   9   0       32.97       22.43      4.55 o 
   0  10   0      303.50      319.06     12.03 o 
   1  10   0      167.99      191.51      9.92 o 
   2  10   0      129.28      122.36      4.19 o 
   3  10   0      114.18      111.65      4.17 o 
   4  10   0       62.31       66.15      7.48 o 
   5  10   0       36.06       33.48      5.53 o 
   1  11   0       67.93       61.35      5.85 o 
   2  11   0      146.65      146.47      4.81 o 
   3  11   0      105.86      125.87      4.56 o 
   4  11   0       17.09       19.91      6.34 o 
   5  11   0       29.67       29.58      5.53 o 
   0  12   0      710.36      666.71     22.13 o 
   1  12   0      183.14      187.92      6.78 o 
   2  12   0      113.62      119.18      4.50 o 
   3  12   0      136.58      143.08      4.99 o 
   4  12   0       67.34       70.22      7.15 o 
   1  13   0      109.90      116.18      5.63 o 
   2  13   0       19.59       20.37      2.50 o 
   3  13   0       16.02       10.36      2.12 o 
   4  13   0        1.79        0.00      2.93 o 
   0  14   0      182.59      199.97     10.40 o 
   1  14   0       15.88       22.86      3.22 o 
   2  14   0       10.09        8.82      2.12 o 
   3  14   0      105.60      131.89      7.64 o 
   4  14   0       11.02       11.05      4.23 o 
   1  15   0       41.04       40.53      4.02 o 
   2  15   0        1.88        2.18      1.79 o 
   3  15   0        4.75        1.25      4.88 o 
   0  16   0       53.37       76.72      8.13 o 
   1  16   0       33.76       29.57      3.91 o 
   2  16   0       11.81       11.30      2.43 o 
   3  16   0       39.15       42.56      4.60 o 
   1  17   0       22.43       27.26      6.34 o 
   2  17   0        7.85        8.00      3.25 o 
   0  18   0       27.03       39.66      6.83 o 
   1  18   0        9.81       12.93      3.45 o 
   4 -14   1       23.36       26.98      4.88 o 
  -4 -13   1       12.78        9.10      3.58 o 
   4 -13   1       20.41       27.31      4.88 o 
  -4 -12   1       32.29       29.91      4.88 o 
   3 -12   1       32.21       26.98      4.55 o 
   4 -12   1       71.44       66.65      6.83 o 
  -5 -11   1       14.08       10.40      3.90 o 
  -4 -11   1        0.83        1.95      2.93 o 
  -3 -11   1      301.62      306.66     12.68 o 
   3 -11   1       35.58       39.01      4.88 o 
   4 -11   1        3.60        3.25      2.93 o 
   5 -11   1        4.11        6.50      3.90 o 
  -5 -10   1       40.71       47.79      5.85 o 
  -4 -10   1      142.46      136.56      7.80 o 
  -3 -10   1       33.66       25.03      3.58 o 
   2 -10   1       36.22       45.51      4.55 o 
   3 -10   1      150.54      161.39      4.81 o 
   4 -10   1       40.99       34.79      4.88 o 
   5 -10   1        8.57       11.70      3.90 o 
  -5  -9   1        4.98        7.48      3.25 o 
  -4  -9   1       91.82       92.98      6.50 o 
  -3  -9   1      227.61      228.60      9.76 o 
  -2  -9   1      120.16       98.84      5.53 o 
   2  -9   1      335.61      355.16     12.68 o 
   3  -9   1       39.18       34.42      5.69 o 
   4  -9   1       18.06       21.78      3.90 o 
   5  -9   1       23.26       28.61      4.88 o 
  -5  -8   1       31.24       36.12      4.06 o 
  -4  -8   1       50.63       36.41      4.55 o 
  -3  -8   1      256.34      242.60      9.76 o 
  -2  -8   1     1009.03      959.55     28.33 o 
   2  -8   1       26.84       28.28      3.25 o 
   3  -8   1      445.32      411.78      8.82 o 
   4  -8   1      158.67      158.80      6.33 o 
   5  -8   1       62.40       63.55      4.92 o 
  -6  -7   1        9.24        8.13      3.58 o 
  -5  -7   1        1.21        2.11      2.07 o 
  -4  -7   1       53.87       49.91      2.12 o 
  -3  -7   1      595.18      599.63     18.55 o 
  -2  -7   1      518.49      536.92     12.20 o 
  -1  -7   1      295.11      260.87      9.43 o 
   0  -7   1      373.51      426.86      9.78 o 
   1  -7   1      669.13      683.27     20.83 o 
   2  -7   1      514.33      526.77     16.59 o 
   3  -7   1      227.46      243.13      9.43 o 
   4  -7   1       92.95       94.46      4.91 o 
   5  -7   1       30.10       32.56      5.36 o 
  -6  -6   1        7.89       11.70      3.58 o 
  -5  -6   1       37.78       49.27      5.36 o 
  -4  -6   1       40.27       38.91      4.23 o 
  -3  -6   1      447.09      450.55      6.81 o 
  -2  -6   1     1189.33     1163.83     16.63 o 
  -1  -6   1       25.94       23.09      1.84 o 
   0  -6   1     2250.28     2335.22     44.61 o 
   1  -6   1      360.95      381.19      7.07 o 
   2  -6   1      530.58      555.62     12.31 o 
   3  -6   1      787.08      768.01     17.32 o 
   4  -6   1       27.91       26.81      3.05 o 
   5  -6   1       10.75       11.37      3.41 o 
   6  -6   1       25.30       21.61      4.39 o 
  -6  -5   1       27.38       38.04      4.88 o 
  -5  -5   1       50.80       55.27      4.06 o 
  -4  -5   1      240.11      222.24      6.85 o 
  -3  -5   1      109.23      108.50      2.46 o 
  -2  -5   1      242.03      269.83      4.29 o 
  -1  -5   1      481.95      423.91      6.53 o 
   0  -5   1      921.68      911.63     17.98 o 
   1  -5   1      153.73      166.58      3.75 o 
   2  -5   1      288.09      306.15      4.54 o 
   3  -5   1       30.66       30.79      5.85 o 
   4  -5   1        6.82       11.04      2.60 o 
   5  -5   1       98.72      103.13      5.31 o 
   6  -5   1       10.04        9.21      2.88 o 
  -6  -4   1        9.22       11.38      3.58 o 
  -5  -4   1       74.18       72.07      7.80 o 
  -4  -4   1      123.11      152.44      8.87 o 
  -3  -4   1       37.21       35.02      1.33 o 
  -2  -4   1      799.68      804.77     10.38 o 
  -1  -4   1     1100.97     1056.76     17.67 o 
   0  -4   1      550.77      669.03     13.68 o 
   1  -4   1     1786.69     1720.01     26.54 o 
   2  -4   1      128.66      133.79      2.95 o 
   3  -4   1      312.74      313.05      6.71 o 
   4  -4   1      309.85      295.23      8.70 o 
   5  -4   1      114.80      109.85      5.46 o 
   6  -4   1        1.05        1.23      2.17 o 
  -6  -3   1        7.62       16.25      3.58 o 
  -5  -3   1      157.74      155.66      6.50 o 
  -4  -3   1       77.50       74.68      3.10 o 
  -3  -3   1      295.17      303.06      5.38 o 
  -2  -3   1     1823.34     1785.43     21.51 o 
  -1  -3   1     1739.52     1703.96     22.57 o 
   0  -3   1       92.37       92.30      2.24 o 
   1  -3   1     8344.55     8198.75    106.00 o 
   2  -3   1      378.12      398.42      7.80 o 
   3  -3   1      226.27      225.86      4.94 o 
   4  -3   1      247.26      239.63      5.57 o 
   5  -3   1       91.04       88.81      6.34 o 
   6  -3   1       11.11       15.27      3.05 o 
  -6  -2   1        0.63        0.65      2.93 o 
  -5  -2   1       71.97       83.91      4.35 o 
  -4  -2   1      267.00      272.71      6.18 o 
  -3  -2   1      563.65      635.26      9.58 o 
  -2  -2   1      307.69      313.73      4.33 o 
  -1  -2   1     2881.05     2824.56     33.07 o 
   0  -2   1     4733.87     4674.62     71.23 o 
   1  -2   1       84.70      100.43      1.68 o 
   2  -2   1     1109.35     1181.85     18.49 o 
   3  -2   1      200.78      196.30      4.52 o 
   4  -2   1      204.50      198.02      4.86 o 
   5  -2   1       18.39       19.89      2.96 o 
   6  -2   1        5.45        0.38      2.76 o 
  -6  -1   1       12.62       15.93      3.90 o 
  -5  -1   1      173.19      179.07     12.03 o 
  -4  -1   1      191.81      197.31      4.93 o 
  -3  -1   1      349.52      383.67      7.37 o 
  -2  -1   1      775.98      763.78     10.76 o 
  -1  -1   1     3777.27     3661.99     48.04 o 
   0  -1   1     4310.30     4393.99     67.53 o 
   1  -1   1     6011.08     5878.84    121.96 o 
   2  -1   1      422.85      420.95      7.43 o 
   3  -1   1       34.91       31.46      1.92 o 
   4  -1   1      193.65      181.59      4.57 o 
   5  -1   1       17.02       21.82      3.10 o 
   6  -1   1       37.66       37.18      3.98 o 
  -6   0   1       33.77       39.01      4.88 o 
  -5   0   1       83.01       84.85      3.53 o 
  -4   0   1      396.21      394.17      7.94 o 
  -3   0   1      214.63      251.96      5.18 o 
  -2   0   1      231.09      290.09      5.17 o 
   0   0   1       61.68       44.00      2.28 o 
   1   0   1     9937.85     9586.67    175.16 o 
   2   0   1        7.22        7.87      0.61 o 
   3   0   1      127.08      123.70      2.81 o 
   4   0   1      786.82      788.30     13.81 o 
   5   0   1       82.63       79.04      6.66 o 
   6   0   1        0.20        0.00      2.17 o 
  -6   1   1       11.91       10.40      3.58 o 
  -5   1   1      172.40      175.70      3.72 o 
  -4   1   1      189.11      199.27      6.88 o 
  -3   1   1      352.21      402.24      8.84 o 
  -2   1   1      801.14      772.08     20.85 o 
  -1   1   1     3764.68     3614.02     55.33 o 
   0   1   1     4309.91     4439.44     58.17 o 
   1   1   1     6025.09     5919.34     76.76 o 
   2   1   1      426.10      419.49      6.30 o 
   3   1   1       35.69       32.65      1.32 o 
   4   1   1      197.61      192.10      4.67 o 
   5   1   1       15.75       17.31      2.87 o 
   6   1   1       37.79       42.51      4.23 o 
  -6   2   1        0.75        0.00      2.60 o 
  -5   2   1       70.67       78.46      4.19 o 
  -4   2   1      262.87      263.34      7.01 o 
  -3   2   1      554.98      611.11     18.22 o 
  -2   2   1      317.01      320.09      5.02 o 
  -1   2   1     2860.43     2784.66     32.98 o 
   0   2   1     4739.07     4705.72     61.44 o 
   1   2   1       85.28       97.03      1.74 o 
   2   2   1     1076.41     1147.04     12.81 o 
   3   2   1      197.81      196.23      3.73 o 
   4   2   1      203.19      202.21      5.01 o 
   5   2   1       19.12       19.90      7.64 o 
   6   2   1        5.14        2.33      2.50 o 
  -6   3   1        7.29       14.30      3.90 o 
  -5   3   1      159.70      148.27      5.83 o 
  -4   3   1       78.22       77.79      3.58 o 
  -3   3   1      293.39      290.69      5.67 o 
  -2   3   1     1796.70     1767.91     21.36 o 
  -1   3   1     1721.93     1672.34     20.25 o 
   0   3   1       90.32       88.49      1.84 o 
   1   3   1     8371.56     8122.08     95.68 o 
   2   3   1      369.19      384.09      5.55 o 
   3   3   1      223.30      220.32      4.25 o 
   4   3   1      247.72      243.51      8.88 o 
   5   3   1       89.49       89.33      6.83 o 
   6   3   1       11.16       16.74      3.28 o 
  -6   4   1        9.44        5.20      3.25 o 
  -5   4   1       71.38       61.45      5.85 o 
  -4   4   1      122.05      124.53      6.83 o 
  -3   4   1       33.12       35.15      1.43 o 
  -2   4   1      808.51      806.26     10.30 o 
  -1   4   1     1113.78     1059.38     13.13 o 
   0   4   1      562.28      671.91     22.54 o 
   1   4   1     1784.42     1723.26     20.94 o 
   2   4   1      124.44      130.42      2.34 o 
   3   4   1      309.57      305.46      4.78 o 
   4   4   1      319.23      305.30      7.78 o 
   5   4   1      114.56      105.66      5.46 o 
   6   4   1        1.23        2.28      2.53 o 
  -6   5   1       26.62       27.31      4.55 o 
  -5   5   1       51.20       55.27      5.53 o 
  -4   5   1      241.47      224.73     19.38 o 
  -3   5   1      107.49      112.93      2.51 o 
  -2   5   1      242.72      268.76      4.19 o 
  -1   5   1      471.95      407.70      6.51 o 
   0   5   1      924.10      910.99     15.08 o 
   1   5   1      160.31      172.17      3.10 o 
   2   5   1      282.68      305.25      4.90 o 
   3   5   1       30.17       30.91      1.52 o 
   4   5   1        6.22       10.11      1.86 o 
   5   5   1       95.97      100.95      6.01 o 
   6   5   1       10.52        8.50      2.87 o 
  -6   6   1        8.12       13.65      3.90 o 
  -5   6   1       36.49       39.99      4.88 o 
  -4   6   1       39.61       40.39      2.41 o 
  -3   6   1      437.48      444.48      8.32 o 
  -2   6   1     1198.41     1164.02     18.93 o 
  -1   6   1       26.06       24.77      1.95 o 
   0   6   1     2300.70     2387.23     32.11 o 
   1   6   1      358.98      377.46      5.26 o 
   2   6   1      523.19      557.03     10.04 o 
   3   6   1      783.27      775.27     14.62 o 
   4   6   1       28.27       29.24      2.23 o 
   5   6   1       11.59        5.20      3.25 o 
   6   6   1       24.35       20.16      3.51 o 
  -6   7   1        8.65        8.13      3.58 o 
  -5   7   1        1.27        0.33      2.60 o 
  -4   7   1       53.51       46.81      2.88 o 
  -3   7   1      595.36      577.66     10.51 o 
  -2   7   1      522.46      529.62      9.82 o 
  -1   7   1      287.40      240.79      6.55 o 
   0   7   1      374.29      421.81     12.73 o 
   1   7   1      680.16      730.00     17.38 o 
   2   7   1      513.40      530.04      8.77 o 
   3   7   1      228.65      247.02      4.99 o 
   4   7   1       94.97       99.83      2.90 o 
   5   7   1       31.52       27.96      4.55 o 
  -5   8   1       31.17       28.61      4.55 o 
  -4   8   1       52.31       50.84      2.73 o 
  -3   8   1      249.80      246.57      5.74 o 
  -2   8   1     1016.62     1005.25     17.04 o 
  -1   8   1      110.00      120.92      4.35 o 
   0   8   1      691.78      636.50     13.92 o 
   1   8   1       64.89       58.53      3.45 o 
   2   8   1       27.14       30.04      2.03 o 
   3   8   1      449.10      423.39      7.60 o 
   4   8   1      157.67      158.44      5.80 o 
   5   8   1       62.18       58.52      6.50 o 
  -5   9   1        4.68        3.25      3.25 o 
  -4   9   1       92.48       91.41      3.39 o 
  -3   9   1      228.02      227.40      5.74 o 
  -2   9   1      115.72      113.79      5.29 o 
  -1   9   1      179.70      183.51      5.86 o 
   0   9   1       10.68       15.67      2.07 o 
   1   9   1      475.84      482.15     11.50 o 
   2   9   1      339.60      364.25      7.94 o 
   3   9   1       40.13       39.97      3.10 o 
   4   9   1       17.08       22.89      2.31 o 
   5   9   1       23.47       29.26      4.88 o 
  -5  10   1       39.96       54.29      6.18 o 
  -4  10   1      141.92      139.83      6.67 o 
  -3  10   1       31.17       34.41      2.50 o 
  -2  10   1      250.05      213.24      5.56 o 
  -1  10   1      696.53      693.97     15.65 o 
   0  10   1      325.79      334.27      8.97 o 
   1  10   1      147.44      159.03     10.40 o 
   2  10   1       36.91       41.13      2.75 o 
   3  10   1      149.47      170.93      5.25 o 
   4  10   1       42.14       42.51      2.99 o 
   5  10   1        8.35        7.15      3.58 o 
  -5  11   1       14.58       13.65      4.23 o 
  -4  11   1        0.83        0.00      2.93 o 
  -3  11   1      300.02      309.52      7.44 o 
  -2  11   1      177.89      172.95      7.35 o 
  -1  11   1      234.73      224.16      7.24 o 
   0  11   1      123.34      130.55      5.29 o 
   1  11   1      172.20      169.84      7.80 o 
   2  11   1      187.91      190.27      5.63 o 
   3  11   1       34.96       38.91      3.27 o 
   4  11   1        3.26        3.11      2.17 o 
   5  11   1        4.06        5.53      3.58 o 
  -4  12   1       32.76       32.51      5.20 o 
  -3  12   1       43.36       53.87      3.44 o 
  -2  12   1       57.84       55.69      3.43 o 
  -1  12   1       76.79       74.46      4.25 o 
   0  12   1      198.94      223.89      7.59 o 
   1  12   1      154.23      154.03      7.32 o 
   2  12   1      110.40      119.62      4.63 o 
   3  12   1       31.77       32.33      3.80 o 
   4  12   1       71.90       78.56      7.31 o 
  -4  13   1       12.65       13.00      4.23 o 
  -3  13   1       14.50       13.23      2.18 o 
  -2  13   1      248.77      245.16     12.49 o 
  -1  13   1       16.56       21.84      6.66 o 
   0  13   1        1.58        6.07      2.41 o 
   1  13   1        7.60       10.86      4.23 o 
   2  13   1       11.31        8.50      2.21 o 
   3  13   1        8.43       11.53      2.18 o 
   4  13   1       20.22       18.20      4.88 o 
  -4  14   1       91.44      101.43      8.13 o 
  -3  14   1       14.42       17.63      3.10 o 
  -2  14   1       39.30       29.42      2.87 o 
  -1  14   1      121.04      122.59      5.98 o 
   0  14   1       18.07       20.62      3.10 o 
   1  14   1       61.44       62.62      4.71 o 
   2  14   1       88.54       94.60      5.52 o 
   3  14   1        2.84        0.00      2.58 o 
   4  14   1       23.82       25.36      5.20 o 
  -3  15   1       25.40       25.53      4.06 o 
  -2  15   1       51.43       49.60      3.74 o 
  -1  15   1       10.61       12.42      2.96 o 
   0  15   1        0.66        0.96      2.17 o 
   1  15   1       44.60       47.39      5.69 o 
   2  15   1        6.29        6.95      2.09 o 
   3  15   1        1.79        1.40      1.98 o 
  -3  16   1       10.68        8.78      4.39 o 
  -2  16   1        7.12       10.54      4.17 o 
  -1  16   1       23.72       26.37      3.68 o 
   0  16   1       12.07       16.36      3.22 o 
   1  16   1       19.75       19.81      3.56 o 
   2  16   1       57.65       64.98      5.27 o 
   3  16   1        2.37        2.38      2.73 o 
  -2  17   1       54.56       65.35      6.50 o 
  -1  17   1        8.47       12.52      3.22 o 
   0  17   1        0.18        6.49      2.87 o 
   1  17   1       11.73       14.09      3.43 o 
   2  17   1        1.76        1.46      2.73 o 
  -1  18   1        6.48        7.22      3.58 o 
   0  18   1       16.32       25.99      4.25 o 
   1  18   1        5.31        1.22      4.88 o 
   4 -14   2        0.30        0.00      3.25 o 
   3 -13   2       24.42       29.26      4.55 o 
   4 -13   2        4.70        1.95      2.93 o 
  -4 -12   2        1.09        0.65      2.93 o 
   3 -12   2       67.37       59.82      6.18 o 
   4 -12   2       12.76       19.18      4.55 o 
  -5 -11   2       34.59       37.06      5.53 o 
  -4 -11   2        0.30        0.00      2.60 o 
  -3 -11   2      109.88       96.24      6.50 o 
   2 -11   2      122.75      123.55      7.15 o 
   3 -11   2       17.37       14.88      1.92 o 
   4 -11   2       42.99       48.11      5.85 o 
   5 -11   2       22.05       23.08      4.88 o 
  -5 -10   2       33.44       36.41      5.20 o 
  -4 -10   2       89.62       86.81      6.50 o 
  -3 -10   2      206.86      188.27      8.78 o 
   2 -10   2      141.69      152.82      7.80 o 
   3 -10   2      154.25      149.06      4.57 o 
   4 -10   2       44.57       43.24      5.20 o 
   5 -10   2       18.20       24.06      4.55 o 
  -5  -9   2       14.27       13.65      3.90 o 
  -4  -9   2      128.76      131.68      7.48 o 
  -3  -9   2      200.01      192.17      8.45 o 
   2  -9   2       64.99       69.25      4.88 o 
   3  -9   2      275.57      289.02      7.09 o 
   4  -9   2       32.91       37.39      4.88 o 
   5  -9   2       15.08       14.63      3.90 o 
  -5  -8   2       10.01       10.16      2.50 o 
  -4  -8   2      165.71      179.15      8.45 o 
  -3  -8   2       24.65       25.58      2.88 o 
  -2  -8   2       83.74       71.15      4.06 o 
   2  -8   2       32.67       34.46      3.90 o 
   3  -8   2       82.04       87.30      4.88 o 
   4  -8   2      114.65      112.48      7.48 o 
   5  -8   2       26.91       34.63      3.90 o 
  -6  -7   2        1.11        0.65      2.93 o 
  -5  -7   2       57.15       63.19      4.21 o 
  -4  -7   2       96.54       93.89      4.53 o 
  -3  -7   2        6.45        4.11      1.18 o 
  -2  -7   2      122.47      123.82      3.33 o 
  -1  -7   2       79.71       75.82      3.75 o 
   0  -7   2      190.87      208.79      8.13 o 
   1  -7   2      302.38      306.41     10.41 o 
   2  -7   2      313.95      333.71     11.71 o 
   3  -7   2       18.53       15.45      2.26 o 
   4  -7   2      190.69      188.81      7.17 o 
   5  -7   2       22.27       31.82      5.20 o 
  -6  -6   2        2.33        2.60      2.93 o 
  -5  -6   2       33.48       35.28      4.71 o 
  -4  -6   2       96.51      101.63      3.86 o 
  -3  -6   2       54.89       55.01      3.02 o 
  -2  -6   2      417.98      447.55      7.25 o 
  -1  -6   2      450.00      416.13      8.11 o 
   0  -6   2      175.27      181.81      7.21 o 
   1  -6   2      553.04      507.47      9.20 o 
   2  -6   2      948.33      982.34     18.91 o 
   3  -6   2       21.36       25.55      2.58 o 
   4  -6   2      252.20      247.45      8.10 o 
   5  -6   2       27.69       33.56      5.36 o 
   6  -6   2       14.73       16.58      4.23 o 
  -6  -5   2        1.28        1.30      2.60 o 
  -5  -5   2       69.09       72.31      4.12 o 
  -4  -5   2       70.20       80.24      4.27 o 
  -3  -5   2      197.73      193.94      4.16 o 
  -2  -5   2      247.36      275.57      4.61 o 
  -1  -5   2      754.16      725.99     12.41 o 
   0  -5   2     1397.60     1414.74     27.48 o 
   1  -5   2      616.33      629.07     10.34 o 
   2  -5   2      302.87      341.05      5.61 o 
   3  -5   2      269.22      279.11      7.87 o 
   4  -5   2      261.78      270.69      9.11 o 
   5  -5   2       14.27       15.88      3.58 o 
   6  -5   2        7.15        5.53      3.58 o 
  -6  -4   2        3.65        1.95      2.60 o 
  -5  -4   2        0.61        2.32      1.48 o 
  -4  -4   2      381.05      384.00      6.98 o 
  -3  -4   2      142.72      161.15      3.51 o 
  -2  -4   2      225.86      220.11      3.37 o 
  -1  -4   2      358.65      314.24      5.04 o 
   0  -4   2      118.54      137.80      3.68 o 
   1  -4   2     3130.45     3338.59     49.55 o 
   2  -4   2       82.88       91.48      2.45 o 
   3  -4   2      146.85      137.23      5.00 o 
   4  -4   2       31.08       33.64      3.19 o 
   5  -4   2      133.15      121.64      5.92 o 
   6  -4   2        7.39        5.99      4.06 o 
  -6  -3   2       44.96       41.29      4.88 o 
  -5  -3   2        0.53        5.29      1.53 o 
  -4  -3   2      268.39      254.11      5.08 o 
  -3  -3   2      347.82      314.13      5.44 o 
  -2  -3   2       41.95       42.63      1.16 o 
  -1  -3   2      191.63      204.14      3.36 o 
   0  -3   2       15.25       16.59      1.03 o 
   1  -3   2       22.57       20.12      1.22 o 
   2  -3   2      570.38      577.42     10.19 o 
   3  -3   2       39.72       35.06      2.64 o 
   4  -3   2      344.18      336.13      9.49 o 
   5  -3   2      176.39      189.50     12.52 o 
   6  -3   2        3.30        3.58      4.23 o 
  -6  -2   2        4.64        4.88      2.93 o 
  -5  -2   2        8.72        8.33      1.73 o 
  -4  -2   2       71.66       71.00      2.80 o 
  -3  -2   2      131.76      155.08      3.16 o 
  -2  -2   2      938.83      995.83     13.80 o 
  -1  -2   2     1104.71     1077.50     14.60 o 
   0  -2   2      614.24      584.01      9.25 o 
   1  -2   2     2697.88     2629.15     36.96 o 
   2  -2   2     1786.13     1751.07     27.25 o 
   3  -2   2      466.49      451.65     10.78 o 
   4  -2   2      209.98      190.51      9.26 o 
   5  -2   2       24.25       28.14      3.43 o 
   6  -2   2        3.18        6.06      2.50 o 
  -6  -1   2       56.73       63.72      5.85 o 
  -5  -1   2        7.89        7.96      2.03 o 
  -4  -1   2       11.43       12.39      1.48 o 
  -3  -1   2     1007.32     1042.36     14.74 o 
  -2  -1   2      231.57      266.11      4.65 o 
  -1  -1   2     3680.92     3622.66     66.62 o 
   0  -1   2     5483.84     5590.97     71.91 o 
   1  -1   2      420.96      440.53     21.25 o 
   2  -1   2      197.33      209.00      4.36 o 
   3  -1   2      181.95      185.58      5.83 o 
   4  -1   2      129.06      126.61      3.96 o 
   5  -1   2      159.12      163.92      9.92 o 
   6  -1   2        7.62        7.56      2.64 o 
  -6   0   2       11.93       16.58      3.90 o 
  -5   0   2       95.60       89.79      3.42 o 
  -4   0   2       33.31       28.42      1.86 o 
  -3   0   2      148.36      182.19      7.64 o 
  -2   0   2      977.42      954.60     15.04 o 
  -1   0   2      438.68      411.07     11.07 o 
   0   0   2     4836.85     5096.63     59.18 o 
   1   0   2      797.57      821.73     11.49 o 
   2   0   2       43.58       46.09      1.44 o 
   3   0   2      424.79      435.97      8.30 o 
   4   0   2      161.62      173.22      4.67 o 
   5   0   2        5.48        2.60      4.06 o 
   6   0   2       16.41       24.79      3.56 o 
  -6   1   2       58.45       56.89      5.85 o 
  -5   1   2        8.26        6.13      1.12 o 
  -4   1   2       11.56       12.17      1.18 o 
  -3   1   2     1011.02     1042.43     16.50 o 
  -2   1   2      227.66      262.29      8.62 o 
  -1   1   2     3714.94     3669.80     88.85 o 
   0   1   2     5487.08     5620.46     64.69 o 
   1   1   2      431.97      447.43      6.63 o 
   2   1   2      185.75      191.54      2.96 o 
   3   1   2      186.25      195.13      3.91 o 
   4   1   2      131.27      129.52      8.40 o 
   5   1   2      163.53      166.08      6.76 o 
   6   1   2        7.50        7.52      2.73 o 
  -6   2   2        4.54        2.28      2.93 o 
  -5   2   2        7.82        7.07      1.48 o 
  -4   2   2       69.72       69.75      2.87 o 
  -3   2   2      128.88      146.69      3.51 o 
  -2   2   2      931.69     1001.51     41.38 o 
  -1   2   2     1097.06     1076.58     16.75 o 
   0   2   2      592.37      562.06      7.96 o 
   1   2   2     2715.99     2590.59     27.90 o 
   2   2   2     1768.78     1716.82     18.94 o 
   3   2   2      458.54      445.96      7.42 o 
   4   2   2      209.49      195.75      4.38 o 
   5   2   2       23.46       30.93      3.66 o 
   6   2   2        2.51        4.06      2.53 o 
  -6   3   2       44.97       42.26      5.20 o 
  -5   3   2        0.64        0.00      1.48 o 
  -4   3   2      264.36      247.36      7.97 o 
  -3   3   2      337.29      302.91     16.10 o 
  -2   3   2       41.44       42.82      1.31 o 
  -1   3   2      195.85      213.29      3.60 o 
   0   3   2       13.71       16.13      1.21 o 
   1   3   2       20.69       22.69      2.97 o 
   2   3   2      571.14      583.18      7.18 o 
   3   3   2       40.30       40.72      1.35 o 
   4   3   2      343.46      344.93      6.48 o 
   5   3   2      176.81      188.77     10.89 o 
   6   3   2        3.34        6.94      2.64 o 
  -6   4   2        3.67        2.93      2.93 o 
  -5   4   2        0.43        0.13      1.63 o 
  -4   4   2      381.36      360.37     12.68 o 
  -3   4   2      146.64      151.52      6.50 o 
  -2   4   2      222.02      219.70      4.28 o 
  -1   4   2      358.50      306.07      4.37 o 
   0   4   2      109.69      134.35      6.34 o 
   1   4   2     3100.72     3209.92     64.14 o 
   2   4   2       75.12       80.91      1.88 o 
   3   4   2      146.95      131.80      3.32 o 
   4   4   2       32.53       35.01      3.88 o 
   5   4   2      136.25      113.22      5.83 o 
   6   4   2        7.70        3.38      3.74 o 
  -6   5   2        1.52        1.30      2.93 o 
  -5   5   2       70.57       67.91      3.74 o 
  -4   5   2       68.30       74.13      4.88 o 
  -3   5   2      202.57      197.14      3.81 o 
  -2   5   2      232.26      264.16      6.01 o 
  -1   5   2      763.63      732.49     10.57 o 
   0   5   2     1399.94     1407.62     22.23 o 
   1   5   2      588.60      588.55      8.14 o 
   2   5   2      304.06      339.12      5.36 o 
   3   5   2      271.67      280.73      7.11 o 
   4   5   2      268.93      272.86      6.31 o 
   5   5   2       13.85       12.35      2.87 o 
   6   5   2        6.86        8.02      2.87 o 
  -6   6   2        2.13        0.00      2.60 o 
  -5   6   2       32.48       37.71      4.55 o 
  -4   6   2       96.18      102.09      5.85 o 
  -3   6   2       56.23       57.37      1.72 o 
  -2   6   2      418.31      452.72      7.85 o 
  -1   6   2      465.47      428.43      6.81 o 
   0   6   2      174.38      173.07      3.54 o 
   1   6   2      555.51      515.74      7.35 o 
   2   6   2      937.60      989.56     14.64 o 
   3   6   2       22.50       27.33      1.64 o 
   4   6   2      255.64      245.14      6.27 o 
   5   6   2       26.85       29.98      3.75 o 
   6   6   2       14.39       10.40      3.90 o 
  -6   7   2        1.20        2.28      2.60 o 
  -5   7   2       56.12       53.32      5.53 o 
  -4   7   2       96.41       97.54      3.30 o 
  -3   7   2        6.17        6.22      1.16 o 
  -2   7   2      120.62      118.53      3.31 o 
  -1   7   2       81.59       76.90      3.58 o 
   0   7   2      190.41      194.24      4.06 o 
   1   7   2      305.94      310.06      5.81 o 
   2   7   2      315.22      343.75      6.33 o 
   3   7   2       18.13       16.59      1.48 o 
   4   7   2      190.30      188.71      5.72 o 
   5   7   2       23.32       30.56      4.88 o 
  -5   8   2        9.92        9.43      3.25 o 
  -4   8   2      166.60      176.32      5.23 o 
  -3   8   2       25.06       28.64      1.86 o 
  -2   8   2       84.40       75.03      4.77 o 
  -1   8   2      735.66      747.22     15.88 o 
   0   8   2      269.24      309.59      7.93 o 
   1   8   2      281.52      315.16      8.28 o 
   2   8   2       37.26       48.59      2.95 o 
   3   8   2       83.46       85.47      3.04 o 
   4   8   2      115.77      114.80      4.24 o 
   5   8   2       26.99       32.83      5.20 o 
  -5   9   2       14.91       18.86      3.90 o 
  -4   9   2      126.86      120.95      7.48 o 
  -3   9   2      200.09      199.91      4.99 o 
  -2   9   2       29.64       28.80      2.12 o 
  -1   9   2      264.94      284.02      7.70 o 
   0   9   2      106.83       99.12      4.25 o 
   1   9   2      410.14      402.17     10.12 o 
   2   9   2       63.90       68.89      3.18 o 
   3   9   2      274.56      299.43      6.26 o 
   4   9   2       34.17       34.66      2.75 o 
   5   9   2       14.98       12.68      3.90 o 
  -5  10   2       33.23       32.18      5.20 o 
  -4  10   2       88.08       87.46      6.83 o 
  -3  10   2      206.40      204.04      6.78 o 
  -2  10   2       46.09       51.77      5.38 o 
  -1  10   2       83.62       84.35      8.13 o 
   0  10   2      112.49      116.13      4.83 o 
   1  10   2       34.88       38.70      4.39 o 
   2  10   2      140.63      160.79      5.00 o 
   3  10   2      155.87      145.89      4.93 o 
   4  10   2       45.01       43.78      3.18 o 
   5  10   2       18.24       15.93      4.55 o 
  -5  11   2       34.73       36.41      5.53 o 
  -4  11   2        0.30        0.00      2.60 o 
  -3  11   2      110.38       99.67      4.63 o 
  -2  11   2      233.19      242.12      6.25 o 
  -1  11   2      129.68      111.14      4.94 o 
   0  11   2      123.11      132.96      5.40 o 
   1  11   2       90.45       81.63      4.55 o 
   2  11   2      122.47      122.53      6.30 o 
   3  11   2       16.58       17.91      2.25 o 
   4  11   2       43.66       45.08      6.99 o 
   5  11   2       21.99       24.38      5.20 o 
  -4  12   2        0.93        0.65      2.93 o 
  -3  12   2       47.75       50.38      3.20 o 
  -2  12   2       72.79       72.53      5.52 o 
  -1  12   2       13.38       12.09      2.41 o 
   0  12   2      201.45      207.09      7.13 o 
   1  12   2      228.73      202.41      7.13 o 
   2  12   2        7.04       10.89      1.98 o 
   3  12   2       70.58       72.12      4.06 o 
   4  12   2       12.53       15.20      4.39 o 
  -4  13   2       21.47       27.31      4.88 o 
  -3  13   2      189.67      210.56      6.55 o 
  -2  13   2       56.68       49.03      3.89 o 
  -1  13   2      202.77      200.27      7.24 o 
   0  13   2      202.94      203.16      7.36 o 
   1  13   2       23.52       22.79      2.99 o 
   2  13   2       12.57       15.40      2.31 o 
   3  13   2       24.06       27.81      3.34 o 
   4  13   2        4.89        4.48      2.64 o 
  -4  14   2       25.48       20.81      4.88 o 
  -3  14   2       72.18       91.46      5.37 o 
  -2  14   2        5.52        5.33      2.18 o 
  -1  14   2       14.00       12.53      2.87 o 
   0  14   2      117.22      122.31      5.86 o 
   1  14   2       91.01      104.52      5.50 o 
   2  14   2        0.88        2.46      1.81 o 
   3  14   2       31.54       36.90      3.37 o 
   4  14   2        0.29        1.95      3.90 o 
  -3  15   2       24.30       27.37      3.66 o 
  -2  15   2        8.81       12.36      2.37 o 
  -1  15   2       18.33       15.61      2.87 o 
   0  15   2       22.01       22.76      3.22 o 
   1  15   2        1.85        3.96      2.41 o 
   2  15   2       38.47       42.49      3.74 o 
   3  15   2        2.05        1.80      2.88 o 
  -3  16   2        1.86        3.25      3.90 o 
  -2  16   2       10.89       11.94      2.34 o 
  -1  16   2        9.54       10.40      2.99 o 
   0  16   2       27.07       33.78      3.91 o 
   1  16   2       30.44       25.60      8.45 o 
   2  16   2       10.28       10.44      2.99 o 
   3  16   2       28.02       27.37      3.91 o 
  -2  17   2       10.04        6.98      3.10 o 
  -1  17   2       23.47       21.82      3.68 o 
   0  17   2       34.96       25.20      3.91 o 
   1  17   2       16.20       15.34      5.53 o 
   2  17   2       14.89       17.10      3.43 o 
  -1  18   2       19.69       30.13      4.37 o 
   0  18   2        9.19        9.26      3.22 o 
   1  18   2       13.45       16.43      3.51 o 
   4 -14   3        3.15        2.60      3.25 o 
   3 -13   3        7.88        3.58      2.93 o 
   4 -13   3       49.23       46.81      5.85 o 
  -4 -12   3       22.40       19.83      3.90 o 
   3 -12   3       28.30       23.41      3.90 o 
   4 -12   3        6.39        8.45      3.58 o 
  -5 -11   3        6.14        9.43      3.90 o 
  -4 -11   3       65.00       54.94      5.53 o 
   2 -11   3       35.30       38.36      4.55 o 
   3 -11   3       19.40       15.50      1.92 o 
   4 -11   3       23.56       22.11      4.55 o 
   5 -11   3        8.55        3.25      3.58 o 
  -5 -10   3       25.32       30.23      4.88 o 
  -4 -10   3       55.78       61.77      5.85 o 
  -3 -10   3        4.06        4.55      2.60 o 
   2 -10   3      144.48      131.03      7.15 o 
   3 -10   3      200.82      220.62      6.24 o 
   4 -10   3        9.88        7.15      3.25 o 
   5 -10   3        5.76        6.50      3.58 o 
  -5  -9   3       43.24       33.81      4.55 o 
  -4  -9   3      102.17      101.11      6.50 o 
  -3  -9   3      151.28      139.81      5.77 o 
  -2  -9   3       42.14       47.79      6.18 o 
  -1  -9   3      159.16      146.65      8.78 o 
   2  -9   3      376.75      353.23     13.01 o 
   3  -9   3        3.77        0.79      1.79 o 
   4  -9   3        7.15        5.20      3.25 o 
   5  -9   3       38.94       46.16      5.53 o 
  -5  -8   3        6.13        2.28      2.60 o 
  -4  -8   3       88.95       85.90      4.75 o 
  -3  -8   3       21.61       20.50      1.52 o 
  -2  -8   3        7.30        8.13      3.25 o 
  -1  -8   3      241.23      229.93     11.06 o 
   0  -8   3      692.58      594.67     21.48 o 
   1  -8   3      247.60      238.71      9.43 o 
   2  -8   3       38.53       38.51      2.76 o 
   3  -8   3      231.73      215.27      9.76 o 
   4  -8   3        4.64        0.39      2.17 o 
   5  -8   3        2.41        0.00      2.93 o 
  -6  -7   3       15.32       25.03      4.23 o 
  -5  -7   3        3.60        4.96      2.26 o 
  -4  -7   3        8.73       12.82      2.41 o 
  -3  -7   3      447.33      450.57      7.28 o 
  -2  -7   3       91.90       95.25      2.56 o 
  -1  -7   3      517.12      524.19     16.48 o 
   0  -7   3     1858.37     1872.30     56.12 o 
   1  -7   3      479.43      491.97     15.29 o 
   2  -7   3      227.55      243.23      6.01 o 
   3  -7   3      147.30      167.95      6.24 o 
   4  -7   3       87.72       72.26      4.76 o 
   5  -7   3       36.69       42.22      5.20 o 
  -6  -6   3        1.15        4.23      2.93 o 
  -5  -6   3       89.79      101.22      5.03 o 
  -4  -6   3       58.93       58.92      2.66 o 
  -3  -6   3      110.72      115.06      3.34 o 
  -2  -6   3       62.73       62.52      1.85 o 
  -1  -6   3      934.76      944.72     19.06 o 
   0  -6   3      854.99      907.47     18.51 o 
   1  -6   3      825.05      770.49     19.70 o 
   2  -6   3      113.41      112.33      3.18 o 
   3  -6   3      555.18      538.30     14.80 o 
   4  -6   3       15.94       12.33      2.65 o 
   5  -6   3        2.44        7.28      2.76 o 
  -6  -5   3        5.74        6.50      2.93 o 
  -5  -5   3       60.41       55.05      3.32 o 
  -4  -5   3       15.97       20.37      1.64 o 
  -3  -5   3      375.13      358.18      7.98 o 
  -2  -5   3      113.92      105.98      4.99 o 
  -1  -5   3      396.16      420.70      7.77 o 
   0  -5   3      143.57      211.52     12.91 o 
   1  -5   3     1617.16     1657.70     24.04 o 
   2  -5   3      922.04      872.27     14.27 o 
   3  -5   3       26.96       22.21      6.18 o 
   4  -5   3      129.06      131.30      5.78 o 
   5  -5   3        9.74       13.96      2.81 o 
   6  -5   3        6.12        9.10      3.90 o 
  -6  -4   3       12.71       19.51      3.90 o 
  -5  -4   3       61.91       61.82      3.34 o 
  -4  -4   3       39.63       40.65      2.01 o 
  -3  -4   3        2.43        3.05      0.85 o 
  -2  -4   3      121.42      125.97      2.22 o 
  -1  -4   3      366.23      365.68     12.20 o 
   0  -4   3     3133.94     3127.57     48.37 o 
   1  -4   3      798.85      799.91     10.23 o 
   2  -4   3      229.55      226.03      6.39 o 
   3  -4   3      224.85      216.34      6.85 o 
   4  -4   3       29.51       29.92      3.28 o 
   5  -4   3       53.58       53.96      6.66 o 
   6  -4   3       29.82       31.53      5.20 o 
  -6  -3   3       40.47       39.99      4.88 o 
  -5  -3   3       61.47       59.18      3.09 o 
  -4  -3   3      134.37      141.28      3.46 o 
  -3  -3   3     1211.30     1343.86     18.73 o 
  -2  -3   3      148.42      130.88      2.15 o 
  -1  -3   3      165.38      168.42      3.38 o 
   0  -3   3     3160.83     3260.73     50.03 o 
   1  -3   3       53.94       63.46      1.54 o 
   2  -3   3      489.96      554.62     14.44 o 
   3  -3   3      118.46      122.84      4.76 o 
   4  -3   3      189.48      202.38      7.08 o 
   5  -3   3      148.93      176.03      5.28 o 
   6  -3   3       20.99       21.13      4.55 o 
  -6  -2   3       15.52       17.88      3.58 o 
  -5  -2   3      102.39      102.64      4.16 o 
  -4  -2   3       68.28       65.00      2.22 o 
  -3  -2   3      507.55      518.62      7.85 o 
  -2  -2   3      269.82      275.75      4.20 o 
  -1  -2   3     5099.70     4753.11     72.57 o 
   0  -2   3      141.98      118.86      3.24 o 
   1  -2   3     1555.08     1448.96     19.15 o 
   2  -2   3      131.31      155.78      4.83 o 
   3  -2   3      297.68      289.14      8.46 o 
   4  -2   3       34.16       37.30      4.55 o 
   5  -2   3      130.34      129.29      4.57 o 
   6  -2   3       16.10       22.58      5.53 o 
  -6  -1   3        9.79        6.18      2.93 o 
  -5  -1   3       84.09       80.82      3.29 o 
  -4  -1   3      261.41      269.89      6.37 o 
  -3  -1   3      270.07      276.93      4.53 o 
  -2  -1   3      684.89      645.38     20.51 o 
  -1  -1   3       15.97       11.70      1.30 o 
   0  -1   3       53.74       53.53      1.78 o 
   1  -1   3     2055.16     1985.11     26.55 o 
   2  -1   3       56.71       67.15      2.36 o 
   3  -1   3       69.40       77.92      3.66 o 
   4  -1   3      711.31      694.90     13.10 o 
   5  -1   3       54.13       54.41      3.18 o 
   6  -1   3       18.81       20.22      3.45 o 
  -6   0   3        1.08        3.58      2.60 o 
  -5   0   3       54.75       54.16      2.28 o 
  -4   0   3      192.35      166.51      3.46 o 
  -3   0   3       64.38       62.70      1.90 o 
  -2   0   3      791.78      834.16     21.82 o 
  -1   0   3     2648.22     2813.83     48.99 o 
   0   0   3      224.26      199.19      2.88 o 
   2   0   3      256.97      219.60      4.81 o 
   3   0   3      902.70      958.09     20.45 o 
   4   0   3      166.09      154.16      4.71 o 
   5   0   3        8.97       13.13      2.05 o 
   6   0   3       15.19       12.71      3.19 o 
  -6   1   3       10.06        7.48      3.25 o 
  -5   1   3       86.05       81.14      3.24 o 
  -4   1   3      255.44      251.68      5.21 o 
  -3   1   3      265.72      274.28      5.86 o 
  -2   1   3      679.11      631.37     16.93 o 
   0   1   3       54.94       55.46      1.13 o 
   1   1   3     2059.89     1957.36     23.35 o 
   2   1   3       54.57       58.18      2.34 o 
   3   1   3       67.92       74.50      2.36 o 
   4   1   3      714.38      696.20     13.02 o 
   5   1   3       55.41       50.88      3.18 o 
   6   1   3       18.93       20.65      3.56 o 
  -6   2   3       15.30       16.90      3.58 o 
  -5   2   3       99.41      107.95      7.48 o 
  -4   2   3       72.00       65.25      5.20 o 
  -3   2   3      504.36      505.29     14.64 o 
  -2   2   3      278.50      276.83      7.48 o 
   0   2   3      140.22      117.62      3.19 o 
   1   2   3     1544.24     1443.03     17.43 o 
   2   2   3      126.58      147.29      2.49 o 
   3   2   3      291.03      279.17      4.18 o 
   4   2   3       31.65       35.72      2.18 o 
   5   2   3      131.94      138.14      4.56 o 
   6   2   3       15.43       17.63      3.28 o 
  -6   3   3       41.52       41.29      5.20 o 
  -5   3   3       59.81       53.59      3.33 o 
  -4   3   3      134.89      140.79      6.18 o 
  -3   3   3     1188.71     1288.90     35.83 o 
  -2   3   3      147.76      123.50      3.79 o 
  -1   3   3      160.56      165.94      2.49 o 
   0   3   3     3158.54     3246.58     43.05 o 
   1   3   3       51.62       56.26      1.63 o 
   2   3   3      488.32      556.05      8.36 o 
   3   3   3      117.44      119.68      2.99 o 
   4   3   3      189.59      201.47      3.72 o 
   5   3   3      150.18      171.24      5.28 o 
   6   3   3       20.62       23.57      3.90 o 
  -6   4   3       12.20       13.33      3.58 o 
  -5   4   3       63.59       67.20      4.39 o 
  -4   4   3       38.68       37.06      3.58 o 
  -3   4   3        2.11        3.90      1.63 o 
  -2   4   3      117.25      118.51      2.65 o 
  -1   4   3      362.47      348.97      5.48 o 
   0   4   3     3139.84     3125.21     41.63 o 
   1   4   3      815.00      817.89     10.56 o 
   2   4   3      223.49      225.73      4.60 o 
   3   4   3      227.45      222.74      4.67 o 
   4   4   3       28.89       27.63      1.81 o 
   5   4   3       52.28       54.82      4.09 o 
   6   4   3       30.69       33.81      5.53 o 
  -6   5   3        5.98        5.85      2.93 o 
  -5   5   3       59.32       63.34      3.56 o 
  -4   5   3       17.36       17.55      2.93 o 
  -3   5   3      374.15      350.64     11.71 o 
  -2   5   3      110.32      102.87      2.06 o 
  -1   5   3      406.72      430.17      6.63 o 
   0   5   3      152.39      210.09     10.96 o 
   1   5   3     1635.01     1661.87     22.26 o 
   2   5   3      908.44      857.45     12.93 o 
   3   5   3       26.69       22.98      2.20 o 
   4   5   3      130.61      146.42      4.08 o 
   5   5   3       10.79        9.61      2.00 o 
   6   5   3        6.11        9.10      4.23 o 
  -6   6   3        1.15        3.25      2.93 o 
  -5   6   3       89.82       82.90      5.85 o 
  -4   6   3       57.57       52.34      4.23 o 
  -3   6   3      109.60      115.01      3.19 o 
  -2   6   3       56.36       55.54      1.69 o 
  -1   6   3      946.30      932.40     15.23 o 
   0   6   3      872.29      912.76     13.23 o 
   1   6   3      811.22      785.96     11.91 o 
   2   6   3      113.43      115.72      5.02 o 
   3   6   3      551.45      565.72      9.16 o 
   4   6   3       15.29       13.55      1.98 o 
   5   6   3        2.35        4.21      2.41 o 
  -6   7   3       15.47       16.58      4.23 o 
  -5   7   3        3.42       10.08      3.25 o 
  -4   7   3        8.68       10.73      2.93 o 
  -3   7   3      445.55      448.98      6.85 o 
  -2   7   3       92.06       95.58      2.80 o 
  -1   7   3      507.08      505.60     11.39 o 
   0   7   3     1877.45     1907.40     29.77 o 
   1   7   3      477.22      476.31      8.30 o 
   2   7   3      227.09      238.09      5.03 o 
   3   7   3      146.51      170.04      4.12 o 
   4   7   3       88.62       78.13      3.63 o 
   5   7   3       38.17       35.20      4.06 o 
  -5   8   3        6.47        7.15      2.93 o 
  -4   8   3       89.96      103.39      6.83 o 
  -3   8   3       21.14       18.99      1.52 o 
  -2   8   3        6.15        6.26      1.18 o 
  -1   8   3      245.09      232.54      6.44 o 
   0   8   3      699.62      627.67     13.69 o 
   1   8   3      256.46      260.42      6.04 o 
   2   8   3       39.39       42.01      2.39 o 
   3   8   3      234.97      216.76      4.98 o 
   4   8   3        4.64        0.22      1.48 o 
   5   8   3        2.44        5.85      3.58 o 
  -5   9   3       41.94       44.86      5.53 o 
  -4   9   3      103.26      105.01      6.83 o 
  -3   9   3      153.19      141.21      3.98 o 
  -2   9   3       44.06       45.11      2.37 o 
  -1   9   3      159.84      141.93      5.06 o 
   0   9   3      386.92      359.93      9.31 o 
   1   9   3       51.91       58.21      2.94 o 
   2   9   3      374.78      359.08      8.12 o 
   3   9   3        4.61        2.86      1.37 o 
   4   9   3        7.40        6.94      1.81 o 
   5   9   3       39.00       38.04      5.85 o 
  -5  10   3       25.59       30.88      4.88 o 
  -4  10   3       55.43       64.37      6.50 o 
  -3  10   3        4.28        4.19      1.25 o 
  -2  10   3       54.79       53.73      2.80 o 
  -1  10   3       86.86       86.81      4.14 o 
   0  10   3       17.06       19.64      2.41 o 
   1  10   3      478.06      474.11      9.88 o 
   2  10   3      143.63      139.86      4.97 o 
   3  10   3      199.03      223.12      6.37 o 
   4  10   3       10.48       13.94      2.21 o 
   5  10   3        5.90        3.58      3.58 o 
  -5  11   3        6.29        0.65      3.25 o 
  -4  11   3       65.22       63.07      6.50 o 
  -3  11   3       11.82       16.39      2.48 o 
  -2  11   3      199.54      200.06      5.80 o 
  -1  11   3      264.97      259.46      7.93 o 
   0  11   3      441.62      448.36     11.61 o 
   1  11   3      273.28      284.28      8.62 o 
   2  11   3       33.47       31.95      2.75 o 
   3  11   3       19.94       22.01      2.61 o 
   4  11   3       24.75       26.78      2.82 o 
   5  11   3        8.55       10.40      4.23 o 
  -4  12   3       23.24       21.78      4.55 o 
  -3  12   3       21.56       25.86      2.37 o 
  -2  12   3      125.39      103.10      4.06 o 
  -1  12   3       77.14       68.61     11.87 o 
   0  12   3       38.09       38.81      3.56 o 
   1  12   3       59.82       58.89      4.71 o 
   2  12   3       44.33       47.81      3.37 o 
   3  12   3       27.02       28.73      2.80 o 
   4  12   3        6.54        7.31      2.53 o 
  -4  13   3       22.24       14.30      4.23 o 
  -3  13   3       14.51       15.49      2.58 o 
  -2  13   3      146.79      150.99      7.39 o 
  -1  13   3      105.79      118.11     12.03 o 
   0  13   3       12.95       21.71      3.10 o 
   1  13   3       90.92       85.02      4.83 o 
   2  13   3       10.88        6.90      1.98 o 
   3  13   3        8.05        6.29      1.98 o 
   4  13   3       48.95       55.09      4.81 o 
  -4  14   3       16.85       17.88      4.88 o 
  -3  14   3        7.48        7.25      2.64 o 
  -2  14   3        9.43        9.66      1.96 o 
  -1  14   3       68.31       74.03      5.36 o 
   0  14   3        9.94       18.55      3.74 o 
   1  14   3       22.09       28.11      5.36 o 
   2  14   3       56.47       47.92      3.56 o 
   3  14   3       36.44       35.06      3.31 o 
   4  14   3        3.36        7.85      2.87 o 
  -3  15   3        6.19        5.85      3.90 o 
  -2  15   3       27.52       28.67      3.05 o 
  -1  15   3       48.75       53.67      4.60 o 
   0  15   3        4.57        5.56      2.50 o 
   1  15   3       33.77       37.68      5.04 o 
   2  15   3        2.67        0.65      2.41 o 
   3  15   3        1.85        0.00      2.34 o 
  -3  16   3       38.28       52.01      7.15 o 
  -2  16   3       12.98       12.72      2.99 o 
  -1  16   3        9.06        5.89      2.73 o 
   0  16   3       21.75       25.69      5.69 o 
   1  16   3        2.88        6.54      3.74 o 
   2  16   3        5.44        7.11      2.87 o 
  -2  17   3       39.07       46.25      4.60 o 
  -1  17   3        1.96        2.93      2.76 o 
   0  17   3        9.66        6.84      2.87 o 
   1  17   3       35.54       37.86      4.48 o 
   2  17   3       15.69       16.25      3.56 o 
  -1  18   3       18.29       25.63      4.12 o 
   0  18   3        4.17        7.59      3.10 o 
   3 -13   4        0.94        7.15      3.25 o 
   4 -13   4        0.52        0.00      2.93 o 
   3 -12   4       23.87       22.11      3.90 o 
   4 -12   4        8.58        8.45      3.58 o 
  -5 -11   4       18.47       24.71      4.55 o 
  -4 -11   4        3.39        4.23      2.93 o 
  -3 -11   4      164.93      149.89     11.05 o 
  -2 -11   4       60.10       59.82      7.48 o 
   2 -11   4      168.80      180.78      8.78 o 
   3 -11   4        8.18        6.18      2.93 o 
   4 -11   4       64.28       69.25      6.83 o 
  -5 -10   4       44.69       49.74      5.53 o 
  -4 -10   4        3.93        3.84      2.21 o 
  -3 -10   4      117.75       95.59      8.78 o 
  -2 -10   4      210.77      205.18     12.36 o 
  -1 -10   4        5.86        5.53      2.93 o 
   2 -10   4      518.01      498.78     11.47 o 
   3 -10   4      155.84      141.18      4.75 o 
   4 -10   4        2.54        0.98      2.93 o 
   5 -10   4       18.31       22.43      4.88 o 
  -5  -9   4        6.53        8.45      3.25 o 
  -4  -9   4      291.97      270.44      8.89 o 
  -3  -9   4      102.73      112.94     11.05 o 
  -2  -9   4        9.79       14.63      3.90 o 
  -1  -9   4      151.82      147.62      9.10 o 
   0  -9   4      162.02      157.05      9.10 o 
   2  -9   4       75.19       79.89      6.34 o 
   3  -9   4       27.82       27.98      4.55 o 
   4  -9   4       74.77       59.82      6.18 o 
   5  -9   4        2.77        1.30      3.25 o 
  -5  -8   4       12.22       20.54      2.95 o 
  -4  -8   4        5.06       10.60      2.46 o 
  -3  -8   4        6.26        7.10      1.92 o 
  -2  -8   4       70.66       68.92      7.15 o 
  -1  -8   4      288.32      311.90     13.66 o 
   0  -8   4      379.05      407.27     15.94 o 
   1  -8   4      379.91      408.88     13.66 o 
   2  -8   4      102.70      102.04      3.75 o 
   3  -8   4      156.53      142.74      7.80 o 
   4  -8   4       25.91       26.90      3.36 o 
   5  -8   4       29.73       25.36      4.55 o 
  -5  -7   4       17.84       20.06      2.44 o 
  -4  -7   4      364.53      366.16     10.15 o 
  -3  -7   4       38.47       36.68      1.97 o 
  -2  -7   4       79.50       84.79      5.36 o 
  -1  -7   4      241.25      231.99      5.32 o 
   0  -7   4      165.66      194.79      9.43 o 
   1  -7   4     2284.30     2332.93     45.84 o 
   2  -7   4      354.83      365.26      8.57 o 
   3  -7   4      102.71       94.44      4.76 o 
   4  -7   4      209.00      217.72     26.83 o 
   5  -7   4        4.12        6.18      3.25 o 
  -6  -6   4        2.04        0.00      2.28 o 
  -5  -6   4       67.54       67.70      4.27 o 
  -4  -6   4       61.41       61.70      2.64 o 
  -3  -6   4      125.37      110.24      2.69 o 
  -2  -6   4       27.98       29.95      2.38 o 
  -1  -6   4      676.60      656.16     11.54 o 
   1  -6   4      530.34      547.41     11.67 o 
   2  -6   4      369.30      353.73      6.86 o 
   3  -6   4        5.25        3.58      1.84 o 
   4  -6   4       16.63       12.36      2.58 o 
   5  -6   4       16.84       20.44      3.36 o 
  -6  -5   4        0.57        0.17      2.93 o 
  -5  -5   4       17.68       13.68      1.93 o 
  -4  -5   4      382.54      397.11     10.37 o 
  -3  -5   4       98.14       89.36      2.04 o 
  -2  -5   4      526.31      529.21      9.57 o 
  -1  -5   4     2055.81     2111.65     41.44 o 
   0  -5   4      254.26      245.97      6.62 o 
   1  -5   4      696.72      691.74     11.63 o 
   2  -5   4      469.29      476.64      8.77 o 
   3  -5   4       77.05       81.25      8.45 o 
   4  -5   4      236.52      233.28      8.29 o 
   5  -5   4        1.63        0.00      2.26 o 
   6  -5   4        0.96        0.00      3.25 o 
  -6  -4   4       11.50        9.87      2.58 o 
  -5  -4   4        1.02        3.88      1.47 o 
  -4  -4   4      118.29      103.75      2.94 o 
  -3  -4   4      189.66      184.67      3.67 o 
  -2  -4   4      104.25       99.72      2.18 o 
  -1  -4   4      146.41      134.42      4.27 o 
   0  -4   4      187.39      204.85      4.33 o 
   1  -4   4      771.61      834.57     10.74 o 
   2  -4   4       52.31       59.58      2.28 o 
   3  -4   4      152.51      166.91      6.02 o 
   4  -4   4      102.37       90.71      4.91 o 
   5  -4   4      110.34      107.56      4.34 o 
   6  -4   4        6.56       12.03      4.23 o 
  -6  -3   4       16.62       19.60      2.81 o 
  -5  -3   4       77.01       73.70      3.28 o 
  -4  -3   4      242.26      247.52      4.79 o 
  -3  -3   4      158.93      146.97      2.96 o 
  -2  -3   4       56.37       65.18      1.40 o 
  -1  -3   4      474.15      448.52      9.77 o 
   0  -3   4     1094.13     1096.61     15.15 o 
   1  -3   4     1494.86     1484.37     18.07 o 
   2  -3   4       11.51       11.85      1.18 o 
   3  -3   4      178.14      166.85      5.83 o 
   4  -3   4      235.45      236.78      8.01 o 
   5  -3   4       42.71       42.43      3.15 o 
   6  -3   4        4.33       13.33      4.23 o 
  -6  -2   4       37.39       45.51      4.88 o 
  -5  -2   4       99.48       99.52      3.64 o 
  -4  -2   4      105.87      118.79      2.87 o 
  -3  -2   4      322.96      367.48      5.68 o 
  -2  -2   4      396.67      414.00      5.97 o 
  -1  -2   4      929.33      960.56     11.69 o 
   0  -2   4     3170.70     3373.57     39.55 o 
   1  -2   4      658.51      685.21     17.06 o 
   2  -2   4      615.13      650.71     11.61 o 
   3  -2   4      146.99      150.20      5.46 o 
   4  -2   4       90.90       89.65      4.81 o 
   5  -2   4      107.79      123.63      4.79 o 
   6  -2   4       36.22       31.86      5.53 o 
  -6  -1   4       10.71       10.08      2.93 o 
  -5  -1   4       72.44       66.78      2.46 o 
  -4  -1   4       39.24       42.48      1.75 o 
  -3  -1   4     1007.27     1008.29     16.25 o 
  -2  -1   4      390.10      359.81      8.36 o 
  -1  -1   4     1001.88      999.65     28.04 o 
   0  -1   4     7096.70     7002.23     88.92 o 
   1  -1   4      861.84      895.09     12.74 o 
   2  -1   4       64.19       66.94      3.19 o 
   3  -1   4      163.58      162.34     12.84 o 
   4  -1   4      162.64      156.47      4.91 o 
   5  -1   4      129.71      136.04      4.79 o 
   6  -1   4        4.77        4.88      3.58 o 
  -6   0   4        1.74        3.25      2.60 o 
  -5   0   4       57.98       56.87      3.99 o 
  -4   0   4       43.85       44.73      2.01 o 
  -3   0   4     1782.63     1847.57     35.65 o 
  -2   0   4      403.21      494.91     13.99 o 
  -1   0   4     1131.51     1112.81     20.30 o 
   0   0   4     2749.42     3397.52     86.15 o 
   1   0   4      643.00      596.90     10.95 o 
   2   0   4      294.60      308.89     13.30 o 
   3   0   4      264.22      257.48      5.53 o 
   4   0   4       18.08       10.04      2.54 o 
   5   0   4        5.33        4.28      2.16 o 
   6   0   4       28.28       32.18      5.53 o 
  -6   1   4       10.66       14.63      3.25 o 
  -5   1   4       69.17       65.28      5.65 o 
  -4   1   4       39.25       40.23      1.90 o 
  -3   1   4      984.66      989.56     26.05 o 
  -2   1   4      387.87      354.98     10.41 o 
   0   1   4     7090.83     6946.76     80.42 o 
   1   1   4      864.42      887.89     11.25 o 
   2   1   4       69.84       74.97      2.75 o 
   3   1   4      153.46      157.51      3.63 o 
   4   1   4      164.38      163.08      3.79 o 
   5   1   4      128.66      133.20      4.80 o 
   6   1   4        4.38        3.58      3.58 o 
  -6   2   4       37.99       48.44      4.88 o 
  -5   2   4      100.37       99.93      4.37 o 
  -4   2   4      105.53      114.97      4.21 o 
  -3   2   4      324.75      349.98     10.08 o 
   0   2   4     3173.51     3366.88     39.22 o 
   1   2   4      661.88      674.64     14.28 o 
   2   2   4      623.21      671.63     10.01 o 
   3   2   4      139.27      140.44      2.70 o 
   4   2   4       91.53       87.46      2.43 o 
   5   2   4      109.84      120.43      5.63 o 
   6   2   4       36.31       21.13      4.88 o 
  -6   3   4       16.72       16.90      3.58 o 
  -5   3   4       80.09       73.99      3.75 o 
  -4   3   4      242.64      238.04      8.45 o 
  -3   3   4      165.72      149.25      5.20 o 
  -2   3   4       51.13       56.25      2.60 o 
  -1   3   4      471.57      426.90      6.04 o 
   0   3   4     1092.40     1107.15     15.49 o 
   1   3   4     1490.92     1472.69     16.48 o 
   2   3   4       10.06        9.43      0.93 o 
   3   3   4      176.27      164.72      3.04 o 
   4   3   4      237.16      244.29      4.40 o 
   5   3   4       43.62       45.44      3.26 o 
   6   3   4        4.65        7.15      3.90 o 
  -6   4   4       10.99       12.03      3.58 o 
  -5   4   4        1.20        0.00      2.11 o 
  -4   4   4      119.49      104.69      5.20 o 
  -3   4   4      193.01      174.62      6.50 o 
  -2   4   4      101.15       96.89      3.90 o 
  -1   4   4      153.27      138.88      3.38 o 
   0   4   4      185.35      197.29      3.69 o 
   1   4   4      759.34      829.91     11.94 o 
   2   4   4       56.77       61.31      2.80 o 
   3   4   4      149.79      158.71      3.63 o 
   4   4   4      102.07       95.23      2.99 o 
   5   4   4      111.62      111.56      4.62 o 
   6   4   4        6.67        6.83      3.90 o 
  -6   5   4        0.51        0.00      2.60 o 
  -5   5   4       17.86       16.90      3.25 o 
  -4   5   4      377.83      351.25     12.68 o 
  -3   5   4       99.72       84.21      4.55 o 
  -2   5   4      507.80      514.72     10.45 o 
  -1   5   4     2022.30     2099.99     28.49 o 
   0   5   4      256.97      245.95      4.47 o 
   1   5   4      688.17      672.62     10.91 o 
   2   5   4      474.97      476.37      8.00 o 
   3   5   4       75.92       77.66      3.46 o 
   4   5   4      244.42      228.22      5.45 o 
   5   5   4        1.67        1.75      1.72 o 
   6   5   4        0.88        0.00      3.25 o 
  -6   6   4        2.34        1.63      2.60 o 
  -5   6   4       67.57       57.54      4.88 o 
  -4   6   4       62.02       60.79      4.88 o 
  -3   6   4      126.60      106.97      5.53 o 
  -2   6   4       25.22       28.29      1.22 o 
  -1   6   4      682.68      648.33     10.90 o 
   0   6   4        8.97       52.34      4.88 o 
   1   6   4      526.48      552.06      9.01 o 
   2   6   4      355.43      337.58      6.37 o 
   3   6   4        5.00        7.34      1.56 o 
   4   6   4       17.02       11.25      1.79 o 
   5   6   4       17.42       18.44      3.73 o 
  -5   7   4       18.28       16.90      3.58 o 
  -4   7   4      373.81      344.74     13.01 o 
  -3   7   4       38.44       35.63      1.95 o 
  -2   7   4       77.45       74.28      2.43 o 
  -1   7   4      247.67      232.96      6.09 o 
   0   7   4      165.61      182.22      4.55 o 
   1   7   4     2302.95     2318.75     34.12 o 
   2   7   4      358.76      373.48      7.70 o 
   3   7   4      102.26      108.30      3.24 o 
   4   7   4      208.91      215.19      6.25 o 
   5   7   4        4.13        3.23      2.17 o 
  -5   8   4       11.90       15.28      3.58 o 
  -4   8   4        5.12        1.30      2.60 o 
  -3   8   4        5.81        3.33      0.85 o 
  -2   8   4       75.10       68.68      2.47 o 
  -1   8   4      298.29      293.96     12.52 o 
   0   8   4      381.28      398.22     15.78 o 
   1   8   4      382.01      404.83      8.49 o 
   2   8   4      109.96      109.10      3.41 o 
   3   8   4      157.70      151.87      4.15 o 
   4   8   4       25.95       27.93      3.45 o 
   5   8   4       30.58       25.36      5.20 o 
  -5   9   4        6.41        8.45      3.25 o 
  -4   9   4      290.49      277.71     11.71 o 
  -3   9   4      103.73      108.59      3.14 o 
  -2   9   4        8.75       12.02      1.37 o 
  -1   9   4      142.27      145.08      5.04 o 
   0   9   4      165.86      151.62      5.40 o 
   1   9   4       34.20       32.48      2.37 o 
   2   9   4       74.39       80.33      3.62 o 
   3   9   4       26.25       27.42      2.23 o 
   4   9   4       76.04       77.97      3.88 o 
   5   9   4        2.75        9.75      3.90 o 
  -5  10   4       45.47       48.11      5.85 o 
  -4  10   4        3.98        4.23      2.93 o 
  -3  10   4      118.19      111.84      3.50 o 
  -2  10   4      208.82      204.48      5.24 o 
  -1  10   4        5.41        5.89      1.71 o 
   0  10   4      221.51      230.48      7.01 o 
   1  10   4      209.67      194.80      5.63 o 
   2  10   4      511.44      501.02     10.68 o 
   3  10   4      155.18      138.82      5.05 o 
   4  10   4        2.36        0.00      1.62 o 
   5  10   4       18.36       17.23      4.88 o 
  -5  11   4       18.25       18.20      4.55 o 
  -4  11   4        4.08        2.28      2.93 o 
  -3  11   4      167.41      168.75      4.60 o 
  -2  11   4       58.45       62.20      3.01 o 
  -1  11   4      137.73      131.39      5.27 o 
   0  11   4      451.44      425.73     13.50 o 
   1  11   4      199.05      212.77      6.12 o 
   2  11   4      171.93      174.28      8.58 o 
   3  11   4        9.18        8.39      2.67 o 
   4  11   4       64.48       70.44      4.57 o 
  -4  12   4        5.29        8.13      3.58 o 
  -3  12   4       79.12       88.70      4.30 o 
  -2  12   4       15.19       18.61      2.09 o 
  -1  12   4       10.60       11.85      2.41 o 
   0  12   4       14.37       13.06      2.60 o 
   1  12   4      191.74      183.24      5.80 o 
   2  12   4        6.57        7.93      1.93 o 
   3  12   4       25.18       24.00      3.28 o 
   4  12   4        8.93       15.77      2.99 o 
  -4  13   4       19.70       19.18      4.55 o 
  -3  13   4       32.45       36.08      3.43 o 
  -2  13   4       75.12       66.31      4.45 o 
  -1  13   4       84.29       98.18      5.04 o 
   0  13   4      201.47      191.66     13.17 o 
   1  13   4      114.22      117.03      4.69 o 
   2  13   4       38.83       35.73      3.11 o 
   3  13   4        1.20        1.94      2.00 o 
   4  13   4        0.50        0.00      2.30 o 
  -4  14   4       10.57       12.68      4.55 o 
  -3  14   4        6.00        5.53      3.58 o 
  -2  14   4       15.46       10.84      2.00 o 
  -1  14   4       67.43       62.13      4.58 o 
   0  14   4       76.72       72.38      5.06 o 
   1  14   4       83.85       82.16      4.24 o 
   2  14   4       24.12       28.62      3.67 o 
   3  14   4       40.99       38.79      4.39 o 
  -3  15   4       49.43       50.72      6.50 o 
  -2  15   4        3.66        2.88      1.72 o 
  -1  15   4       27.07       25.74      7.31 o 
   0  15   4      118.97      117.32      8.78 o 
   1  15   4        0.21        5.53      2.53 o 
   2  15   4       21.02       27.45      3.79 o 
   3  15   4       31.51       37.06      4.37 o 
  -3  16   4       10.01        4.23      4.23 o 
  -2  16   4       26.47       28.96      4.39 o 
  -1  16   4        4.55        2.57      2.50 o 
   0  16   4       12.26       15.85      3.10 o 
   1  16   4       22.07       25.82      3.75 o 
   2  16   4        3.21        3.41      2.76 o 
  -2  17   4       22.33       26.12      3.89 o 
  -1  17   4       13.70       11.98      3.10 o 
   0  17   4       29.63       37.18      4.35 o 
   1  17   4       30.60       27.91      4.14 o 
   0  18   4        0.35        0.52      2.64 o 
   3 -14   5       13.34       12.03      3.58 o 
   3 -13   5       11.60        4.88      2.93 o 
   4 -13   5       18.23       17.88      4.23 o 
  -3 -12   5       10.84       13.33      4.88 o 
  -2 -12   5      167.87      160.62     11.38 o 
  -1 -12   5       33.45       39.01      6.50 o 
   2 -12   5      139.18      136.18      5.14 o 
   3 -12   5       35.97       36.41      5.20 o 
   4 -12   5       10.20        3.90      3.58 o 
  -5 -11   5        4.74        5.20      3.25 o 
  -4 -11   5       78.18       85.50     10.08 o 
  -3 -11   5        9.66        9.43      4.55 o 
  -2 -11   5       53.38       48.44      7.15 o 
  -1 -11   5      128.60      119.65      9.10 o 
   0 -11   5       55.22       61.44      6.83 o 
   2 -11   5       19.78       20.89      2.50 o 
   3 -11   5       13.81       14.30      3.58 o 
   4 -11   5       47.44       40.96      5.53 o 
  -5 -10   5        7.06        7.01      2.81 o 
  -4 -10   5       14.35       16.69      3.09 o 
  -3 -10   5       61.82       57.22      7.80 o 
  -2 -10   5       68.96       55.59      7.15 o 
  -1 -10   5      269.81      252.03     13.33 o 
   0 -10   5      177.16      175.26     10.08 o 
   2 -10   5      266.36      257.30      9.27 o 
   3 -10   5       39.07       36.30      2.65 o 
   4 -10   5       34.30       20.16      4.23 o 
   5 -10   5        8.00       10.40      3.90 o 
  -5  -9   5       13.30       14.31      2.95 o 
  -4  -9   5       82.11       72.45      4.48 o 
  -3  -9   5      135.17      142.73     10.08 o 
  -2  -9   5       47.66       51.37      6.50 o 
  -1  -9   5      191.12      201.93     11.06 o 
   0  -9   5      467.74      424.21     17.57 o 
   1  -9   5      261.35      240.40      7.26 o 
   2  -9   5        7.41        8.12      1.95 o 
   3  -9   5      183.81      177.40      5.46 o 
   4  -9   5       12.89       14.95      3.90 o 
   5  -9   5       10.05       10.73      3.90 o 
  -5  -8   5       13.60        7.97      4.55 o 
  -4  -8   5       22.19       16.41      2.76 o 
  -3  -8   5       62.52       73.07      4.14 o 
  -2  -8   5      120.58      131.68      9.10 o 
  -1  -8   5       70.08       76.40      6.50 o 
   0  -8   5      108.35      103.07      7.15 o 
   1  -8   5      323.42      317.29      8.57 o 
   2  -8   5       68.98       62.74      3.05 o 
   3  -8   5      125.32      110.22      6.83 o 
   4  -8   5       31.67       34.34      5.85 o 
   5  -8   5       13.69       10.73      3.90 o 
  -5  -7   5       28.05       29.93      3.30 o 
  -4  -7   5       15.20       13.27      3.09 o 
  -3  -7   5      234.96      232.62      5.38 o 
  -2  -7   5        4.14        4.04      1.56 o 
  -1  -7   5      116.69      134.38      6.99 o 
   0  -7   5     1456.84     1465.38     44.98 o 
   1  -7   5      753.02      765.85     13.40 o 
   2  -7   5      192.20      169.68      6.34 o 
   3  -7   5      306.27      294.70      9.12 o 
   4  -7   5       36.73       34.47      3.75 o 
   5  -7   5        7.03        4.55      3.25 o 
  -6  -6   5        0.29        0.21      1.97 o 
  -5  -6   5        8.45       11.70      1.93 o 
  -4  -6   5      143.60      147.54      3.86 o 
  -3  -6   5       65.60       74.53      2.24 o 
  -2  -6   5       11.43       11.00      1.71 o 
  -1  -6   5       84.58       90.32      9.92 o 
   0  -6   5      487.47      534.34     12.46 o 
   1  -6   5       16.71       18.46      1.57 o 
   2  -6   5       70.60       70.70      2.32 o 
   3  -6   5       60.44       54.42      5.20 o 
   4  -6   5      193.77      176.31      7.26 o 
   5  -6   5        4.61        0.00      2.93 o 
  -6  -5   5        3.66        2.08      2.16 o 
  -5  -5   5       37.53       33.68      4.09 o 
  -4  -5   5       75.74       77.33      2.61 o 
  -3  -5   5      121.60      108.44      4.04 o 
  -2  -5   5       81.38       79.82      3.41 o 
  -1  -5   5       38.15       41.32      2.71 o 
   0  -5   5       34.66       28.64      3.25 o 
   1  -5   5      511.02      509.59      9.27 o 
   2  -5   5      369.05      358.27      7.48 o 
   3  -5   5      323.40      336.34      9.59 o 
   4  -5   5       79.85       83.84      6.99 o 
   5  -5   5        8.97        6.92      2.73 o 
  -6  -4   5       18.40       25.57      3.12 o 
  -5  -4   5       95.98       91.67      3.54 o 
  -4  -4   5        0.56        0.44      0.88 o 
  -3  -4   5      170.85      179.11      4.44 o 
  -2  -4   5      381.28      396.76      6.20 o 
  -1  -4   5     1327.41     1434.99     52.33 o 
   0  -4   5      125.21      135.41      3.51 o 
   1  -4   5      413.07      410.90      7.74 o 
   2  -4   5      462.31      479.75      9.16 o 
   3  -4   5       75.87       82.02      5.04 o 
   4  -4   5      137.83      130.15      6.01 o 
   5  -4   5       99.57      104.76      5.78 o 
  -6  -3   5        3.61        3.71      2.16 o 
  -5  -3   5       70.54       72.05      3.14 o 
  -4  -3   5       53.07       63.05      2.72 o 
  -3  -3   5      215.34      205.09      5.16 o 
  -2  -3   5       75.23       60.12      1.77 o 
  -1  -3   5      301.08      346.42      6.59 o 
   0  -3   5     5452.72     5468.75     70.85 o 
   1  -3   5      724.69      886.60     11.38 o 
   2  -3   5       72.66       73.58      4.70 o 
   3  -3   5      128.46      140.04      9.75 o 
   4  -3   5       72.21       75.18      4.68 o 
   5  -3   5       35.03       34.38      3.04 o 
   6  -3   5       11.62        7.48      4.23 o 
  -6  -2   5       16.24       14.77      2.46 o 
  -5  -2   5       84.55       87.26      2.91 o 
  -4  -2   5       37.27       41.69      1.65 o 
  -3  -2   5      184.45      204.03      3.37 o 
  -2  -2   5      443.31      434.82      8.00 o 
  -1  -2   5      427.99      507.02      6.73 o 
   0  -2   5       22.08       48.91      2.67 o 
   1  -2   5      142.16      148.33      3.56 o 
   2  -2   5      109.90      103.11      3.00 o 
   3  -2   5       66.83       61.92      6.50 o 
   4  -2   5       47.50       43.28      8.62 o 
   5  -2   5      100.31       90.94      4.41 o 
   6  -2   5       15.50       22.11      4.88 o 
  -6  -1   5        0.89        2.93      2.28 o 
  -5  -1   5       37.48       37.21      2.38 o 
  -4  -1   5      390.96      357.49      5.25 o 
  -3  -1   5       74.92       83.16      5.04 o 
  -2  -1   5      422.18      411.59     12.36 o 
  -1  -1   5      654.65      648.20      8.71 o 
   0  -1   5      110.83      127.20      2.25 o 
   1  -1   5      223.09      210.76      4.18 o 
   2  -1   5       96.53       97.21      3.89 o 
   3  -1   5      448.82      445.74     11.47 o 
   4  -1   5      339.56      342.71     10.19 o 
   5  -1   5       55.28       67.06      3.87 o 
   6  -1   5        0.23        0.00      3.25 o 
  -6   0   5        6.86        7.15      2.60 o 
  -5   0   5        1.02        3.02      1.86 o 
  -4   0   5        7.80        5.02      0.80 o 
  -3   0   5      571.49      602.55     13.45 o 
  -2   0   5     1223.89     1245.34     32.59 o 
  -1   0   5     2988.63     3090.85     44.95 o 
   0   0   5      725.13      640.32      8.12 o 
   1   0   5      762.80      687.01     11.11 o 
   2   0   5       40.48       31.13      2.43 o 
   3   0   5       39.76       31.36      2.96 o 
   4   0   5       27.75       24.77      3.20 o 
   5   0   5      124.11      110.08      5.41 o 
   6   0   5        3.07        3.25      3.58 o 
  -6   1   5        0.86        2.28      2.60 o 
  -5   1   5       37.76       39.92      3.00 o 
  -4   1   5      387.20      353.85      6.85 o 
  -3   1   5       76.68       81.61      3.90 o 
  -2   1   5      409.15      418.09     12.04 o 
  -1   1   5      648.50      613.51     12.07 o 
   0   1   5      110.37      128.80      3.09 o 
   1   1   5      210.45      197.83      7.18 o 
   2   1   5       97.71       96.12      4.49 o 
   3   1   5      453.43      458.30      9.56 o 
   4   1   5      336.38      336.40      6.42 o 
   5   1   5       55.71       58.85      3.76 o 
   6   1   5        0.20        1.63      3.58 o 
  -6   2   5       16.82       14.30      3.25 o 
  -5   2   5       85.00       79.03      6.66 o 
  -4   2   5       37.15       35.76      2.60 o 
   0   2   5       22.42       53.86      4.31 o 
   1   2   5      134.29      138.49      3.67 o 
   2   2   5      107.44      104.12      2.74 o 
   3   2   5       66.49       67.55      2.20 o 
   4   2   5       47.87       48.24      2.49 o 
   5   2   5      102.32       99.11      4.60 o 
   6   2   5       15.79       25.68      5.20 o 
  -6   3   5        3.61        3.90      2.60 o 
  -5   3   5       68.65       70.94      3.84 o 
  -4   3   5       51.82       57.22      3.58 o 
  -3   3   5      213.09      191.86      6.18 o 
  -1   3   5      295.47      348.41      9.43 o 
   0   3   5     5447.63     5431.71     71.52 o 
   1   3   5      732.48      876.66     11.38 o 
   2   3   5       70.01       73.23      2.03 o 
   3   3   5      134.03      140.90      3.16 o 
   4   3   5       71.32       73.66      2.27 o 
   5   3   5       34.38       32.70      3.79 o 
   6   3   5       11.49        9.75      4.23 o 
  -6   4   5       17.91       21.46      3.90 o 
  -5   4   5       94.63       84.25      9.10 o 
  -4   4   5        0.49        1.63      1.63 o 
  -3   4   5      173.91      170.71      6.18 o 
  -2   4   5      373.48      374.75     11.39 o 
  -1   4   5     1342.72     1416.00     17.36 o 
   0   4   5      125.47      138.37      3.27 o 
   1   4   5      416.36      408.58      6.18 o 
   2   4   5      454.68      474.53      7.07 o 
   3   4   5       73.56       74.29      2.36 o 
   4   4   5      138.17      135.65      3.66 o 
   5   4   5      100.42       97.84      4.90 o 
  -6   5   5        4.08        1.30      2.60 o 
  -5   5   5       39.69       40.96      3.90 o 
  -4   5   5       76.52       68.92      4.55 o 
  -3   5   5      121.90      110.55      4.88 o 
  -2   5   5       76.00       64.37      3.58 o 
  -1   5   5       36.36       37.59      1.88 o 
   0   5   5       36.17       30.20      1.53 o 
   1   5   5      520.38      521.60      8.52 o 
   2   5   5      363.75      361.18     11.15 o 
   3   5   5      329.73      341.27      6.90 o 
   4   5   5       78.92       84.45      4.34 o 
   5   5   5        9.58        8.08      4.05 o 
  -6   6   5        0.32        0.33      2.60 o 
  -5   6   5        9.02        8.45      2.60 o 
  -4   6   5      144.94      138.51      6.83 o 
  -3   6   5       67.79       69.25      4.23 o 
  -2   6   5       12.52       12.00      0.63 o 
  -1   6   5       81.89       80.91      2.44 o 
   0   6   5      487.10      521.60      9.39 o 
   1   6   5       15.29       17.59      1.58 o 
   2   6   5       65.66       66.65      2.62 o 
   3   6   5       59.98       62.00      5.42 o 
   4   6   5      194.58      181.86      5.13 o 
   5   6   5        4.70        5.44      4.71 o 
  -5   7   5       27.87       27.96      4.23 o 
  -4   7   5       15.08       14.95      3.25 o 
  -3   7   5      239.38      227.30      9.11 o 
  -2   7   5        5.44        5.15      0.70 o 
  -1   7   5      117.20      123.93      4.25 o 
   0   7   5     1474.65     1478.68     38.62 o 
   1   7   5      761.08      776.64     13.96 o 
   2   7   5      193.56      178.15      6.35 o 
   3   7   5      308.81      310.09     11.46 o 
   4   7   5       36.77       31.76      2.52 o 
   5   7   5        7.48        6.59      2.41 o 
  -5   8   5       13.91       13.00      3.25 o 
  -4   8   5       21.45       19.18      3.58 o 
  -3   8   5       65.05       72.50      5.20 o 
  -2   8   5      123.60      126.43      3.42 o 
  -1   8   5       73.91       65.74      2.67 o 
   0   8   5      106.24      111.64      4.48 o 
   1   8   5      316.69      309.51      7.12 o 
   2   8   5       70.56       70.64      2.88 o 
   3   8   5      126.25      114.62      4.48 o 
   4   8   5       32.18       33.91      3.00 o 
   5   8   5       14.40       15.93      2.96 o 
  -5   9   5       13.90       14.63      3.58 o 
  -4   9   5       83.77       77.05      6.18 o 
  -3   9   5      134.72      131.27      3.09 o 
  -2   9   5       47.17       46.99      2.41 o 
  -1   9   5      193.56      194.37      5.97 o 
   0   9   5      463.22      439.35     10.80 o 
   1   9   5      260.75      235.13      6.11 o 
   2   9   5        7.87        9.80      2.13 o 
   3   9   5      182.72      176.88      6.82 o 
   4   9   5       13.84       15.47      2.34 o 
   5   9   5       10.70        7.15      3.90 o 
  -5  10   5        7.16        9.75      3.58 o 
  -4  10   5       14.78       14.63      3.90 o 
  -3  10   5       62.97       66.24      2.54 o 
  -2  10   5       69.13       65.45      2.80 o 
  -1  10   5      268.74      270.71      7.58 o 
   0  10   5      178.01      174.65      6.09 o 
   1  10   5      129.02      127.65      4.50 o 
   2  10   5      262.34      255.87      6.93 o 
   3  10   5       38.26       35.96      3.40 o 
   4  10   5       35.15       28.26      3.06 o 
   5  10   5        7.98        8.45      4.55 o 
  -5  11   5        4.86        5.85      3.58 o 
  -4  11   5       79.43       87.13      7.15 o 
  -3  11   5       10.57       14.55      2.93 o 
  -2  11   5       55.58       57.13      2.85 o 
  -1  11   5      126.04      121.23      5.04 o 
   0  11   5       54.38       58.21      4.02 o 
   1  11   5      349.30      331.05      8.13 o 
   2  11   5       18.17       21.12      2.56 o 
   3  11   5       14.50       19.35      2.43 o 
   4  11   5       48.08       52.90      3.88 o 
  -4  12   5       11.41       17.88      4.23 o 
  -3  12   5       10.15        7.15      3.25 o 
  -2  12   5      164.03      158.80      4.80 o 
  -1  12   5       33.65       35.14      3.43 o 
   0  12   5      119.46      121.15      5.40 o 
   1  12   5      168.06      184.38      5.87 o 
   2  12   5      135.86      134.59      5.12 o 
   3  12   5       35.96       38.66      4.36 o 
   4  12   5       10.16       11.12      2.37 o 
  -4  13   5       28.15       23.41      4.88 o 
  -3  13   5        2.80        2.93      3.25 o 
  -2  13   5       14.98       15.70      2.05 o 
  -1  13   5      361.49      337.24     20.81 o 
   0  13   5        3.11       10.23      2.64 o 
   1  13   5      130.61      113.68      4.79 o 
   2  13   5       19.19       26.00      2.96 o 
   3  13   5       11.50       10.40      2.99 o 
   4  13   5       18.41       22.91      3.79 o 
  -3  14   5        0.15        0.33      2.93 o 
  -2  14   5       13.84       19.27      2.36 o 
  -1  14   5        3.41        2.31      2.03 o 
   0  14   5       27.85       32.11      3.66 o 
   1  14   5        2.25        2.44      2.30 o 
   2  14   5       66.21       54.41      4.81 o 
   3  14   5       13.28        9.71      2.87 o 
  -3  15   5        7.54        5.85      3.90 o 
  -2  15   5       21.82       22.33      3.19 o 
  -1  15   5       43.32       39.21      4.02 o 
   0  15   5       46.00       45.95      4.37 o 
   1  15   5       28.28       31.96      5.85 o 
   2  15   5       11.79       16.43      3.33 o 
   3  15   5       14.52       19.60      4.71 o 
  -2  16   5       10.13        6.64      2.73 o 
  -1  16   5        3.69        3.98      2.41 o 
   0  16   5       19.77       20.76      3.28 o 
   1  16   5       22.66       28.59      4.02 o 
   2  16   5       24.55       24.62      4.02 o 
  -1  17   5       20.87       23.51      3.79 o 
   0  17   5       23.46       28.31      4.02 o 
   1  17   5       21.09       28.47      4.71 o 
   3 -14   6        1.11        2.93      3.25 o 
  -3 -13   6       12.02       12.35      5.53 o 
  -2 -13   6       53.95       47.79      7.80 o 
  -1 -13   6       17.54       16.58      4.88 o 
   3 -13   6       64.28       76.07      7.48 o 
  -4 -12   6       24.29       21.46      6.18 o 
  -3 -12   6       61.81       51.37      8.13 o 
  -2 -12   6        3.07        0.00      2.93 o 
  -1 -12   6       49.20       52.34      7.48 o 
   0 -12   6       20.82       26.33      5.20 o 
   2 -12   6       62.69       69.57      5.85 o 
   3 -12   6        8.38        8.13      3.58 o 
   4 -12   6        1.43        1.63      2.93 o 
  -4 -11   6       33.18       33.16      7.15 o 
  -3 -11   6       33.55       36.74      6.83 o 
  -2 -11   6      182.53      189.89     12.03 o 
  -1 -11   6      134.34      132.33      9.75 o 
   0 -11   6      249.79      256.25     13.33 o 
   2 -11   6       16.76       18.89      2.41 o 
   3 -11   6       18.82       14.30      3.58 o 
   4 -11   6        5.45        0.00      2.93 o 
  -5 -10   6       28.00       29.99      3.79 o 
  -4 -10   6       11.67       11.70      4.88 o 
  -3 -10   6      119.19      109.57      9.43 o 
  -2 -10   6      162.07      146.64     10.40 o 
  -1 -10   6        2.67        6.50      3.58 o 
   0 -10   6      155.91      161.27      9.75 o 
   1 -10   6      142.91      112.82      8.45 o 
   2 -10   6      268.42      269.26     10.08 o 
   3 -10   6        6.78        8.05      1.86 o 
   4 -10   6       29.89       37.71      5.53 o 
  -5  -9   6       14.27       10.77      2.81 o 
  -4  -9   6       72.22       72.33      4.47 o 
  -3  -9   6       62.50       46.82      7.15 o 
  -2  -9   6       28.32       28.28      5.53 o 
  -1  -9   6       70.88       66.32      7.15 o 
   0  -9   6      332.15      353.21     15.61 o 
   1  -9   6      200.58      214.48      5.52 o 
   2  -9   6      210.69      210.67      6.39 o 
   3  -9   6      114.98       92.66      6.83 o 
   4  -9   6      106.95      106.64      7.80 o 
   5  -9   6       15.66       18.20      4.55 o 
  -5  -8   6       21.52       25.29      4.06 o 
  -4  -8   6       96.65      104.06      8.78 o 
  -3  -8   6      155.79      150.32      5.31 o 
  -2  -8   6       71.64       74.45      7.80 o 
  -1  -8   6      212.81      210.07     11.38 o 
   0  -8   6      121.63      132.66      8.45 o 
   1  -8   6      302.95      296.79      6.58 o 
   2  -8   6      135.38      131.35      4.53 o 
   3  -8   6       45.23       47.79      5.20 o 
   4  -8   6        6.20        2.60      2.93 o 
   5  -8   6       19.30       12.35      3.90 o 
  -5  -7   6        6.81        5.85      3.41 o 
  -4  -7   6      409.91      391.68     10.83 o 
  -3  -7   6        5.23        6.67      1.15 o 
  -2  -7   6      132.78      130.35      5.23 o 
  -1  -7   6      202.96      174.79      6.17 o 
   0  -7   6       94.99      123.55      7.80 o 
   1  -7   6      253.75      244.98      5.59 o 
   2  -7   6      297.16      277.36      6.10 o 
   3  -7   6       14.69       14.89      3.25 o 
   4  -7   6       53.15       53.41      5.04 o 
   5  -7   6       16.57       14.63      4.23 o 
  -5  -6   6       17.03       21.95      2.80 o 
  -4  -6   6       45.36       49.58      3.42 o 
  -3  -6   6       14.51       12.53      1.21 o 
  -2  -6   6       13.01       15.38      2.11 o 
  -1  -6   6       68.57       76.89      5.85 o 
   0  -6   6       43.53       53.99      7.31 o 
   1  -6   6     1103.42     1156.24     19.20 o 
   2  -6   6      196.68      195.50      4.24 o 
   3  -6   6       81.06       78.95      5.20 o 
   4  -6   6       44.15       51.84      4.53 o 
   5  -6   6       28.21       33.81      5.20 o 
  -6  -5   6        0.92        0.34      1.92 o 
  -5  -5   6        7.40        4.48      2.10 o 
  -4  -5   6      281.09      276.22      5.35 o 
  -3  -5   6       87.87       91.93      2.40 o 
  -2  -5   6       12.56       10.84      1.67 o 
  -1  -5   6      259.48      243.38     10.57 o 
   0  -5   6      176.44      181.15      3.79 o 
   1  -5   6      435.25      398.54      7.41 o 
   2  -5   6      597.06      578.80     11.11 o 
   3  -5   6      190.80      185.48      6.71 o 
   4  -5   6      120.28      120.19      6.83 o 
   5  -5   6       24.28       18.21      4.23 o 
  -6  -4   6        6.34        5.38      2.93 o 
  -5  -4   6       36.90       38.92      2.50 o 
  -4  -4   6       29.13       31.58      1.71 o 
  -3  -4   6      108.16      111.35      2.39 o 
  -2  -4   6      331.66      315.12      8.34 o 
  -1  -4   6     1162.37     1287.34     34.54 o 
   0  -4   6     1565.40     1712.57     23.28 o 
   1  -4   6      536.21      537.23      8.45 o 
   2  -4   6      479.90      523.32      9.96 o 
   3  -4   6       18.52       16.20      2.50 o 
   4  -4   6      234.84      232.20      8.28 o 
   5  -4   6       49.24       52.02      6.18 o 
  -6  -3   6       10.04       13.14      2.46 o 
  -5  -3   6       49.99       52.95      2.37 o 
  -4  -3   6      247.86      225.11      3.88 o 
  -3  -3   6      363.13      346.28      5.02 o 
  -2  -3   6      355.36      368.27      5.40 o 
  -1  -3   6      508.22      521.69     11.12 o 
   0  -3   6      246.78      249.50      4.38 o 
   1  -3   6     1462.97     1459.80     18.04 o 
   2  -3   6       71.73       73.27      2.74 o 
   3  -3   6      167.59      169.84      6.39 o 
   4  -3   6      115.27      116.50      5.83 o 
   5  -3   6       42.02       39.34      5.53 o 
  -6  -2   6       28.71       31.61      8.78 o 
  -5  -2   6       64.57       62.74      3.14 o 
  -4  -2   6       29.51       31.40      1.29 o 
  -3  -2   6      552.63      548.67     12.90 o 
  -2  -2   6      311.02      295.12      5.70 o 
  -1  -2   6      264.75      241.80      4.10 o 
   0  -2   6      207.82      194.41      3.59 o 
   1  -2   6      396.13      409.59      9.73 o 
   2  -2   6        7.09        8.81      3.90 o 
   3  -2   6        1.39        0.00      1.48 o 
   4  -2   6       25.21       25.75      3.19 o 
   5  -2   6       21.93       22.18      2.70 o 
  -6  -1   6        0.77        1.63      1.92 o 
  -5  -1   6      115.43      104.25      4.01 o 
  -4  -1   6      137.86      133.84      2.85 o 
  -3  -1   6      155.15      152.59      5.46 o 
  -2  -1   6      132.00      129.46      8.29 o 
  -1  -1   6     3521.94     3715.17     47.35 o 
   0  -1   6     5196.83     5567.90     72.92 o 
   1  -1   6      866.07      841.43     16.08 o 
   2  -1   6       65.96       89.46      5.38 o 
   3  -1   6      389.85      389.38     10.55 o 
   4  -1   6       28.74       25.21      3.19 o 
   5  -1   6       37.07       41.46      3.34 o 
   6  -1   6       28.65       30.23      5.53 o 
  -6   0   6        0.01        0.00      1.62 o 
  -5   0   6       10.18        9.03      1.37 o 
  -4   0   6       24.44       25.83      1.57 o 
  -3   0   6      906.41      849.00     23.44 o 
  -2   0   6      379.08      339.31     10.74 o 
  -1   0   6     1999.78     2059.32     26.65 o 
   0   0   6     6219.29     6918.63     79.86 o 
   1   0   6      454.65      435.31      8.19 o 
   2   0   6      331.65      388.15      8.18 o 
   3   0   6       18.14       15.64      2.41 o 
   4   0   6      154.51      139.75      7.48 o 
   5   0   6       26.88       34.46      3.15 o 
   6   0   6        8.86       10.08      4.23 o 
  -6   1   6        0.71        2.28      2.28 o 
  -5   1   6      113.19      105.85      4.38 o 
  -4   1   6      138.05      138.35      3.38 o 
  -3   1   6      162.08      163.56      6.50 o 
  -2   1   6      125.98      121.94      5.20 o 
  -1   1   6     3515.70     3696.20     66.60 o 
   0   1   6     5210.85     5551.84     64.38 o 
   1   1   6      866.33      842.77     12.15 o 
   2   1   6       68.28       83.49      3.03 o 
   3   1   6      387.89      382.84      9.35 o 
   4   1   6       29.02       32.22      1.98 o 
   5   1   6       36.15       41.16      4.04 o 
   6   1   6       28.84       27.31      5.53 o 
  -6   2   6       28.33       27.63      3.58 o 
  -5   2   6       65.87       60.13     10.40 o 
  -4   2   6       30.55       28.61      2.28 o 
  -1   2   6      267.77      245.26      7.16 o 
   0   2   6      204.42      191.96      4.92 o 
   1   2   6      391.01      418.65      6.95 o 
   2   2   6        7.88        4.09      0.99 o 
   3   2   6        1.36        0.00      0.84 o 
   4   2   6       25.16       24.21      1.61 o 
   5   2   6       21.76       25.71      2.96 o 
  -6   3   6       10.28        7.80      2.93 o 
  -5   3   6       51.92       48.85      7.15 o 
  -4   3   6      244.44      214.29      7.48 o 
  -3   3   6      353.38      330.46      9.43 o 
  -1   3   6      490.64      497.02      9.89 o 
   0   3   6      237.08      236.74      4.25 o 
   1   3   6     1450.61     1430.97     19.93 o 
   2   3   6       77.27       72.58      3.05 o 
   3   3   6      166.57      173.35      3.75 o 
   4   3   6      114.07      111.05      3.16 o 
   5   3   6       43.35       40.08      3.43 o 
  -6   4   6        5.69        4.23      2.60 o 
  -5   4   6       37.54       39.34      3.90 o 
  -4   4   6       27.84       31.21      2.93 o 
  -3   4   6      106.61       95.26      4.23 o 
  -2   4   6      345.14      319.42      9.76 o 
  -1   4   6     1152.39     1266.54     17.02 o 
   0   4   6     1556.77     1695.08     23.43 o 
   1   4   6      525.37      521.68      9.93 o 
   2   4   6      470.31      509.35      7.68 o 
   3   4   6       18.26       17.27      1.59 o 
   4   4   6      238.64      221.01      4.64 o 
   5   4   6       48.69       50.78      9.10 o 
  -6   5   6        0.81        0.00      2.60 o 
  -5   5   6        7.89        7.80      2.60 o 
  -4   5   6      286.33      256.25      9.43 o 
  -3   5   6       89.02       82.26      4.23 o 
  -2   5   6       12.26       11.05      1.95 o 
  -1   5   6      256.37      221.84      3.42 o 
   0   5   6      178.21      180.31      3.34 o 
   1   5   6      432.73      369.28     17.28 o 
   2   5   6      588.17      578.80      9.86 o 
   3   5   6      195.71      188.27      6.76 o 
   4   5   6      122.71      116.03      4.07 o 
   5   5   6       24.50       34.61      5.69 o 
  -5   6   6       16.18       17.88      3.25 o 
  -4   6   6       46.74       49.09      4.23 o 
  -3   6   6       14.68        6.50      1.95 o 
  -2   6   6       13.24       14.63      2.28 o 
  -1   6   6       68.27       75.95      2.09 o 
   0   6   6       42.90       53.05      2.31 o 
   1   6   6     1105.12     1174.74     27.08 o 
   2   6   6      194.88      186.58      4.61 o 
   3   6   6       81.14       78.57      3.28 o 
   4   6   6       43.47       52.74      3.59 o 
   5   6   6       27.77       25.67      3.56 o 
  -5   7   6        7.05        9.43      2.93 o 
  -4   7   6      411.62      380.52     13.33 o 
  -3   7   6        5.24        9.43      2.28 o 
  -2   7   6      132.11      128.00      2.23 o 
  -1   7   6      199.60      178.40      4.19 o 
   0   7   6       95.40      122.02      4.48 o 
   1   7   6      250.57      231.60      5.87 o 
   2   7   6      301.23      278.48      6.86 o 
   3   7   6       14.94       18.90      2.03 o 
   4   7   6       53.43       57.24      4.65 o 
   5   7   6       16.57       11.31      2.76 o 
  -5   8   6       22.21       28.28      3.90 o 
  -4   8   6       99.69      102.41      6.18 o 
  -3   8   6      156.58      148.27      7.15 o 
  -2   8   6       78.43       80.12      2.16 o 
  -1   8   6      212.40      207.20      5.97 o 
   0   8   6      121.42      136.94      4.94 o 
   1   8   6      298.27      287.44      6.93 o 
   2   8   6      134.51      129.99      4.48 o 
   3   8   6       44.55       48.46      3.44 o 
   4   8   6        6.88        4.88      1.71 o 
   5   8   6       19.48       14.92      3.41 o 
  -5   9   6       13.84       16.90      3.90 o 
  -4   9   6       73.54       79.65      6.18 o 
  -3   9   6       63.18       62.75      5.20 o 
  -2   9   6       28.28       30.62      1.90 o 
  -1   9   6       67.29       73.34      3.66 o 
   0   9   6      338.28      357.11      9.42 o 
   1   9   6      202.31      215.46      5.92 o 
   2   9   6      208.00      220.76      6.31 o 
   3   9   6      112.13      108.95      4.50 o 
   4   9   6      106.77      102.18      4.67 o 
   5   9   6       15.31       27.31      5.53 o 
  -5  10   6       27.81       37.39      5.20 o 
  -4  10   6       12.07       15.93      3.58 o 
  -3  10   6      120.41      118.35      7.15 o 
  -2  10   6      159.65      151.93      4.28 o 
  -1  10   6        3.15        4.88      1.71 o 
   0  10   6      156.57      148.90      8.62 o 
   1  10   6      143.73      139.07      5.08 o 
   2  10   6      266.91      257.74      7.12 o 
   3  10   6        6.56        5.76      1.93 o 
   4  10   6       30.41       33.84      3.67 o 
  -4  11   6       33.50       43.56      5.53 o 
  -3  11   6       33.72       34.13      4.88 o 
  -2  11   6      181.11      187.25      5.04 o 
  -1  11   6      133.14      124.48      9.92 o 
   0  11   6      246.84      251.92      7.93 o 
   1  11   6       10.22        9.95      1.93 o 
   2  11   6       17.15       19.34      2.56 o 
   3  11   6       18.19       13.90      2.43 o 
   4  11   6        5.52        8.50      2.17 o 
  -4  12   6       25.39       24.71      4.88 o 
  -3  12   6       62.82       70.22      6.50 o 
  -2  12   6        3.53        2.08      1.29 o 
  -1  12   6       48.42       56.91      8.45 o 
   0  12   6       21.75       23.04      3.41 o 
   1  12   6      310.23      294.00      7.86 o 
   2  12   6       63.00       69.77      4.78 o 
   3  12   6        8.31        5.60      3.28 o 
   4  12   6        1.31        1.77      2.50 o 
  -4  13   6       11.41       15.60      4.23 o 
  -3  13   6       11.93       13.65      4.23 o 
  -2  13   6       53.08       50.63      3.08 o 
  -1  13   6       17.81       18.83      2.87 o 
   0  13   6      264.02      246.94     14.15 o 
   1  13   6       47.93       48.69      3.62 o 
   2  13   6       11.51       15.51      2.96 o 
   3  13   6       63.37       71.54      6.18 o 
  -3  14   6       15.05       11.38      3.90 o 
  -2  14   6       19.21       19.92      2.96 o 
  -1  14   6       15.63       16.47      2.93 o 
   0  14   6       25.57       30.25      4.55 o 
   1  14   6       36.66       28.22      3.66 o 
   2  14   6       19.69       25.42      3.66 o 
   3  14   6        1.11        0.14      2.64 o 
  -3  15   6       29.49       22.43      5.20 o 
  -2  15   6       51.47       47.96      4.71 o 
  -1  15   6       10.69       10.91      2.73 o 
   0  15   6       75.29       73.01      5.27 o 
   1  15   6        2.14        0.81      2.30 o 
   2  15   6        4.58        3.25      2.76 o 
  -2  16   6        1.29        0.98      3.58 o 
  -1  16   6        2.15        4.71      2.53 o 
   0  16   6       21.17       22.81      3.56 o 
   1  16   6       27.60       26.97      4.23 o 
   2  16   6       14.53       16.75      3.90 o 
  -1  17   6        8.59       15.93      3.28 o 
   0  17   6       21.26       30.94      4.14 o 
   1  17   6       19.71       21.74      3.91 o 
  -3 -14   7        1.92        0.00      3.90 o 
  -2 -14   7       32.39       29.26      6.50 o 
   3 -14   7        1.01        2.60      3.25 o 
  -4 -13   7       40.07       33.48      7.80 o 
  -3 -13   7        2.31        5.85      4.88 o 
  -2 -13   7        6.23        6.83      4.55 o 
  -1 -13   7      162.84      134.61     10.73 o 
   0 -13   7       16.57       14.63      4.55 o 
   3 -13   7        5.04        0.00      2.60 o 
  -4 -12   7       13.07        2.60      4.55 o 
  -3 -12   7        5.79        1.63      3.90 o 
  -2 -12   7       45.93       45.51      7.48 o 
  -1 -12   7      135.85      137.53     10.40 o 
   0 -12   7       82.09       70.87      8.45 o 
   2 -12   7       12.82       10.73      3.25 o 
   3 -12   7       13.72       12.35      3.90 o 
   4 -12   7       11.78       25.03      4.88 o 
  -4 -11   7       61.03       62.09      9.10 o 
  -3 -11   7        1.10        0.65      3.58 o 
  -2 -11   7       24.63       21.46      5.53 o 
  -1 -11   7      319.80      314.48     15.94 o 
   0 -11   7       90.54       88.43      8.13 o 
   1 -11   7      137.50      115.75      8.78 o 
   2 -11   7       39.97       34.79      4.55 o 
   3 -11   7       95.84      106.64      7.48 o 
   4 -11   7       11.82       15.93      4.23 o 
  -5 -10   7       32.57       40.14      5.36 o 
  -4 -10   7        5.98        9.43      4.88 o 
  -3 -10   7      111.36      127.45     10.40 o 
  -2 -10   7       27.20       22.43      5.53 o 
  -1 -10   7      180.36      168.76     11.06 o 
   0 -10   7      256.22      260.80     13.33 o 
   1 -10   7      278.22      264.38     13.01 o 
   2 -10   7      112.09      108.50      4.58 o 
   3 -10   7        3.27        4.23      2.93 o 
   4 -10   7       18.16       22.76      4.55 o 
  -5  -9   7       59.93       58.65      5.04 o 
  -4  -9   7       53.14       52.67      8.13 o 
  -3  -9   7        0.09        6.50      4.23 o 
  -2  -9   7      340.55      333.03     16.59 o 
  -1  -9   7       66.76       59.17      7.15 o 
   0  -9   7      100.05       83.56      7.15 o 
   1  -9   7      119.64      106.14      4.02 o 
   2  -9   7      116.44      115.87      3.91 o 
   3  -9   7       69.86       69.57      5.85 o 
   4  -9   7       29.16       26.01      4.88 o 
  -5  -8   7        9.74        9.10      2.51 o 
  -4  -8   7        4.53        4.55      2.00 o 
  -3  -8   7      489.24      480.26      9.84 o 
  -2  -8   7      147.50      123.23      9.43 o 
  -1  -8   7      156.02      144.04      9.43 o 
   0  -8   7      855.23      873.03     19.04 o 
   1  -8   7      100.39      102.33      3.58 o 
   2  -8   7      134.32      134.19      4.15 o 
   3  -8   7       34.15       35.76      4.55 o 
   4  -8   7       48.26       44.21      5.85 o 
   5  -8   7        6.19       11.70      4.23 o 
  -5  -7   7       42.11       44.32      3.84 o 
  -4  -7   7       40.64       43.64      3.42 o 
  -3  -7   7      136.35      135.11      7.62 o 
  -2  -7   7      124.72      116.63      6.34 o 
  -1  -7   7      103.00       94.94      7.48 o 
   0  -7   7      480.46      452.79     11.48 o 
   1  -7   7      617.80      590.32     10.81 o 
   2  -7   7      123.16      117.72      3.72 o 
   3  -7   7      408.57      377.24     11.16 o 
   4  -7   7       16.56       15.93      4.23 o 
   5  -7   7        0.14        7.48      3.58 o 
  -5  -6   7        6.35        2.11      1.92 o 
  -4  -6   7      148.42      141.93      5.56 o 
  -3  -6   7      307.98      301.81      8.13 o 
  -2  -6   7       81.19       88.12     11.05 o 
  -1  -6   7       74.03       73.36      2.96 o 
   0  -6   7      765.83      795.81     17.33 o 
   1  -6   7       83.77       90.92      3.27 o 
   2  -6   7      355.21      344.34      7.78 o 
   3  -6   7        5.45        7.04      2.76 o 
   4  -6   7       46.36       48.80      4.44 o 
   5  -6   7       30.28       28.93      5.20 o 
  -5  -5   7       33.78       34.63      7.96 o 
  -4  -5   7       97.37       97.21      4.22 o 
  -3  -5   7       47.38       50.97      2.00 o 
  -2  -5   7      298.13      305.64      6.51 o 
  -1  -5   7      281.70      301.70     10.07 o 
   0  -5   7      481.45      504.62      8.19 o 
   1  -5   7      526.21      545.22     10.01 o 
   2  -5   7       90.61       92.12      3.39 o 
   3  -5   7      122.64      122.31      3.91 o 
   4  -5   7      106.82      102.18      5.62 o 
   5  -5   7        6.08        0.00      2.93 o 
  -6  -4   7       24.10       29.78      3.30 o 
  -5  -4   7       16.56       16.43      2.51 o 
  -4  -4   7       65.64       66.17      3.10 o 
  -3  -4   7      725.93      694.42      9.31 o 
  -2  -4   7      233.74      234.70      5.68 o 
  -1  -4   7       73.05       91.36      3.03 o 
   0  -4   7     1222.77     1233.66     17.31 o 
   1  -4   7      136.83      144.74      3.42 o 
   2  -4   7      310.21      307.32      6.84 o 
   3  -4   7       10.69       12.66      1.48 o 
   4  -4   7      151.76      148.05      6.62 o 
   5  -4   7       24.66       28.28      5.20 o 
  -6  -3   7        8.83        9.62      2.26 o 
  -5  -3   7       66.53       65.17      5.36 o 
  -4  -3   7      158.23      151.01      2.94 o 
  -3  -3   7      117.62      109.47      2.82 o 
  -2  -3   7      224.56      232.98      4.40 o 
  -1  -3   7     1117.99     1107.16     17.87 o 
   0  -3   7      490.73      488.28      8.98 o 
   1  -3   7      356.86      349.19      7.23 o 
   2  -3   7      391.09      423.29      8.54 o 
   3  -3   7       62.51       68.69      2.75 o 
   4  -3   7       61.57       59.00      4.67 o 
   5  -3   7       56.43       54.94      6.50 o 
  -6  -2   7       16.59       19.53      2.55 o 
  -5  -2   7       51.47       50.65      3.20 o 
  -4  -2   7      234.84      236.07      6.01 o 
  -3  -2   7      382.24      381.89     10.16 o 
  -2  -2   7      541.58      510.84      6.89 o 
  -1  -2   7      442.02      475.60      7.24 o 
   0  -2   7      348.28      373.26      6.07 o 
   1  -2   7      198.50      181.60      5.46 o 
   2  -2   7      206.45      218.54      6.76 o 
   3  -2   7       10.38        8.19      1.27 o 
   4  -2   7      102.01      105.68      5.70 o 
   5  -2   7       16.10       20.16      4.55 o 
  -6  -1   7       28.23       28.27      3.74 o 
  -5  -1   7        9.82       10.74      1.77 o 
  -4  -1   7      584.17      585.22     19.68 o 
  -3  -1   7       36.83       35.43      6.01 o 
  -2  -1   7      273.71      288.93     16.91 o 
  -1  -1   7     4327.22     4475.73     57.21 o 
   0  -1   7     2698.39     2996.56     35.12 o 
   1  -1   7      202.75      191.63      7.86 o 
   2  -1   7       33.82       34.61      2.87 o 
   3  -1   7      168.97      159.38      6.16 o 
   4  -1   7      234.77      240.89     18.70 o 
   5  -1   7       82.15       88.30      6.50 o 
  -6   0   7        1.55        0.00      1.86 o 
  -5   0   7       14.32       15.53      2.44 o 
  -4   0   7      232.63      229.38      7.16 o 
  -3   0   7       79.65       84.53      4.88 o 
  -2   0   7     1304.95     1305.95     34.86 o 
  -1   0   7       21.92       20.94      2.80 o 
   0   0   7        8.83        3.68      0.78 o 
   1   0   7       53.08       35.73      2.27 o 
   2   0   7      154.62      151.76      6.08 o 
   3   0   7        0.08        0.00      1.61 o 
   4   0   7      173.19      176.39      9.92 o 
   5   0   7        3.72        0.51      2.60 o 
  -6   1   7       28.58       26.44      5.69 o 
  -5   1   7        9.81       11.12      1.74 o 
  -4   1   7      579.53      558.37     13.44 o 
  -3   1   7       35.95       36.09      3.58 o 
  -1   1   7     4325.42     4493.16     66.65 o 
   0   1   7     2696.24     2961.86     35.09 o 
   1   1   7      203.71      200.61      3.68 o 
   2   1   7       39.80       39.60      2.05 o 
   3   1   7      169.89      167.45      4.22 o 
   4   1   7      235.93      241.51      5.60 o 
   5   1   7       83.46       83.67      3.81 o 
  -6   2   7       15.99       17.88      3.25 o 
  -5   2   7       51.28       50.50      3.17 o 
  -1   2   7      447.02      484.48     13.67 o 
   0   2   7      349.67      373.65      5.46 o 
   1   2   7      196.27      178.96      3.88 o 
   2   2   7      204.71      213.77      4.65 o 
   3   2   7        9.84        9.61      1.38 o 
   4   2   7      102.82      104.25      3.50 o 
   5   2   7       14.98       18.00      6.01 o 
  -6   3   7        8.60       11.38      2.93 o 
  -5   3   7       65.13       63.18      3.49 o 
  -4   3   7      161.27      148.92      5.20 o 
  -1   3   7     1120.07     1089.77     20.61 o 
   0   3   7      482.12      475.03      6.77 o 
   1   3   7      355.44      338.31      9.53 o 
   2   3   7      383.59      404.99      7.38 o 
   3   3   7       62.09       65.93      2.54 o 
   4   3   7       61.94       63.91      2.63 o 
   5   3   7       56.50       61.23      6.01 o 
  -6   4   7       24.30       25.03      3.90 o 
  -5   4   7       15.80       19.83      2.93 o 
  -4   4   7       65.04       59.17      3.58 o 
  -3   4   7      719.22      677.82     19.20 o 
  -1   4   7       76.99       89.56      2.12 o 
   0   4   7     1214.94     1216.85     17.37 o 
   1   4   7      145.60      144.27      3.99 o 
   2   4   7      302.39      302.67      5.38 o 
   3   4   7       11.15       13.30      1.38 o 
   4   4   7      151.21      145.26      3.85 o 
   5   4   7       24.93       29.80      3.66 o 
  -5   5   7       33.53       30.56      3.58 o 
  -4   5   7       99.14       88.76      4.88 o 
  -3   5   7       45.52       46.16      3.25 o 
  -2   5   7      295.93      300.84     10.08 o 
  -1   5   7      286.91      300.14      4.32 o 
   0   5   7      492.01      504.87      7.29 o 
   1   5   7      528.79      532.68     10.38 o 
   2   5   7       94.49       90.46      4.34 o 
   3   5   7      122.09      128.61      4.09 o 
   4   5   7      108.76      102.03      4.60 o 
   5   5   7        6.07        5.64      2.50 o 
  -5   6   7        6.66        5.85      2.60 o 
  -4   6   7      148.53      139.81      6.50 o 
  -3   6   7      317.86      307.98     10.41 o 
  -2   6   7       79.89       80.30      4.55 o 
  -1   6   7       70.75       72.36      2.06 o 
   0   6   7      759.89      769.20     11.95 o 
   1   6   7       82.97       92.61      3.90 o 
   2   6   7      353.16      352.40      7.13 o 
   3   6   7        5.07        8.93      1.66 o 
   4   6   7       45.60       54.26      4.68 o 
   5   6   7       29.43       31.15      3.91 o 
  -5   7   7       41.28       38.04      4.23 o 
  -4   7   7       41.32       45.51      4.23 o 
  -3   7   7      136.01      132.33      6.50 o 
  -2   7   7      116.96       96.24      5.06 o 
  -1   7   7      104.37      106.81      3.90 o 
   0   7   7      489.14      455.79      7.96 o 
   1   7   7      609.48      551.80     14.61 o 
   2   7   7      123.81      126.83      3.97 o 
   3   7   7      408.36      385.33      8.10 o 
   4   7   7       16.29        9.71      2.18 o 
   5   7   7        0.16        1.46      2.30 o 
  -5   8   7        9.23        8.78      3.25 o 
  -4   8   7        4.62        6.83      2.93 o 
  -3   8   7      496.82      488.56     15.94 o 
  -2   8   7      148.51      133.57      2.75 o 
  -1   8   7      160.29      148.79      4.05 o 
   0   8   7      855.81      817.01     18.18 o 
   1   8   7       97.80       99.30      3.93 o 
   2   8   7      135.90      132.04      4.66 o 
   3   8   7       32.40       38.35      3.75 o 
   4   8   7       49.75       47.29      3.62 o 
   5   8   7        6.82        8.78      2.99 o 
  -5   9   7       60.09       59.17      5.85 o 
  -4   9   7       51.47       52.34      5.20 o 
  -3   9   7        0.14        4.23      2.60 o 
  -2   9   7      339.89      340.99      5.87 o 
  -1   9   7       65.89       60.75      3.43 o 
   0   9   7      101.16       93.79      4.35 o 
   1   9   7      120.12      110.05      4.19 o 
   2   9   7      114.06      107.29      4.42 o 
   3   9   7       69.24       67.60      3.60 o 
   4   9   7       28.94       25.13      2.99 o 
  -5  10   7       33.43       36.09      5.20 o 
  -4  10   7        6.01        4.55      2.93 o 
  -3  10   7      112.51      106.97      6.83 o 
  -2  10   7       27.01       32.73      2.13 o 
  -1  10   7      177.64      163.88      5.83 o 
   0  10   7      250.03      256.78      7.91 o 
   1  10   7      281.36      283.38      7.29 o 
   2  10   7      111.72      113.51      7.19 o 
   3  10   7        3.59        4.96      1.86 o 
   4  10   7       17.91       28.62      3.11 o 
  -4  11   7       62.99       74.45      6.83 o 
  -3  11   7        1.00        0.00      2.28 o 
  -2  11   7       23.34       22.88      1.96 o 
  -1  11   7      318.38      316.61      9.06 o 
   0  11   7       90.60       83.55      5.53 o 
   1  11   7      134.83      129.83      4.80 o 
   2  11   7       37.59       36.11      3.10 o 
   3  11   7       95.02      116.14      7.45 o 
   4  11   7       11.50        9.14      6.01 o 
  -4  12   7       13.41        9.43      3.90 o 
  -3  12   7        6.49        3.90      2.93 o 
  -2  12   7       45.43       40.93      2.63 o 
  -1  12   7      135.15      138.73      5.73 o 
   0  12   7       80.54       71.81      4.35 o 
   1  12   7       81.74       78.03      4.05 o 
   2  12   7       12.48       15.84      3.10 o 
   3  12   7       13.96       22.47      6.01 o 
   4  12   7       11.81       17.56      4.88 o 
  -4  13   7       39.46       40.31      5.85 o 
  -3  13   7        2.14        3.58      3.25 o 
  -2  13   7        6.13        9.43      2.34 o 
  -1  13   7      161.78      141.94      8.45 o 
   0  13   7       16.70       23.71      3.25 o 
   1  13   7        9.43       10.75      2.64 o 
   2  13   7       71.64       79.85      5.73 o 
   3  13   7        5.01        5.58      3.25 o 
  -3  14   7        2.02        2.60      3.25 o 
  -2  14   7       31.37       37.06      5.85 o 
  -1  14   7       45.87       45.80      3.98 o 
   0  14   7       22.23       21.03      3.19 o 
   1  14   7       16.57       11.54      4.39 o 
   2  14   7        4.57        2.87      2.17 o 
   3  14   7        1.05        1.95      2.73 o 
  -3  15   7        0.41        0.00      3.25 o 
  -2  15   7        8.02        9.43      4.23 o 
  -1  15   7       67.00       71.53      5.14 o 
   0  15   7        9.95        8.68      4.39 o 
   1  15   7        9.34        7.96      2.87 o 
   2  15   7       24.73       25.45      3.68 o 
  -2  16   7        7.39       13.33      4.88 o 
  -1  16   7       11.20        8.23      2.87 o 
   0  16   7       32.75       36.43      4.88 o 
   1  16   7       29.68       31.18      4.14 o 
   0  17   7        1.34        1.31      2.64 o 
  -2 -15   8        7.34        1.63      4.55 o 
  -3 -14   8       23.38       21.78      6.50 o 
  -2 -14   8       26.10       30.23      6.83 o 
  -1 -14   8        1.54        0.00      2.93 o 
  -3 -13   8        3.36        6.18      4.88 o 
  -2 -13   8       39.36       37.39      7.15 o 
  -1 -13   8        2.03        0.00      2.93 o 
   0 -13   8      108.79       78.68      9.10 o 
   3 -13   8       17.63       19.18      4.55 o 
  -4 -12   8       38.82       39.34      8.13 o 
  -3 -12   8      100.97      100.79     11.38 o 
  -2 -12   8       47.52       40.96      7.48 o 
  -1 -12   8       72.67       70.22      8.78 o 
   0 -12   8       92.11       78.03      8.78 o 
   1 -12   8       19.82       17.88      4.55 o 
   2 -12   8       29.40       27.63      4.55 o 
   3 -12   8       18.07       26.98      4.88 o 
  -4 -11   8       11.19        2.93      4.55 o 
  -3 -11   8        2.11        0.00      3.25 o 
  -2 -11   8       77.12       69.90      8.78 o 
  -1 -11   8       57.90       51.69      7.48 o 
   0 -11   8      149.59      147.29     10.40 o 
   1 -11   8       22.40       19.18      4.55 o 
   2 -11   8       68.93       53.97      5.53 o 
   3 -11   8       18.12       21.78      4.23 o 
   4 -11   8       10.51       10.73      3.90 o 
  -4 -10   8       62.58       68.27      9.43 o 
  -3 -10   8       46.19       60.79      8.45 o 
  -2 -10   8       88.12       88.76      9.75 o 
  -1 -10   8      107.92       97.54      8.78 o 
   0 -10   8      114.30      123.87      9.10 o 
   1 -10   8      115.76      109.57      8.13 o 
   2 -10   8       29.97       37.70      4.39 o 
   3 -10   8       48.35       42.91      5.53 o 
   4 -10   8       36.45       28.93      4.88 o 
  -5  -9   8       46.09       55.27      9.10 o 
  -4  -9   8       14.12       11.70      5.20 o 
  -3  -9   8      178.60      170.90      6.40 o 
  -2  -9   8      107.77      105.67      9.10 o 
  -1  -9   8      413.03      375.34     17.89 o 
   0  -9   8       10.46       18.20      4.55 o 
   1  -9   8       18.16       21.98      2.81 o 
   2  -9   8       37.78       42.66      2.77 o 
   3  -9   8       21.22       12.35      3.58 o 
   4  -9   8       12.03        6.83      3.25 o 
  -5  -8   8       31.06       36.02      5.85 o 
  -4  -8   8      217.88      214.61      7.07 o 
  -3  -8   8       24.04       25.25      5.36 o 
  -2  -8   8      116.11      110.54      9.43 o 
  -1  -8   8      101.62      113.79      8.45 o 
   0  -8   8       48.05       50.39      6.18 o 
   1  -8   8      981.02      986.15     17.24 o 
   2  -8   8      108.99      108.10      3.72 o 
   3  -8   8       32.04       39.99      4.88 o 
   4  -8   8       83.50       93.31      7.15 o 
  -5  -7   8        7.04        3.90      2.26 o 
  -4  -7   8       93.70      103.07      6.18 o 
  -3  -7   8       84.58       74.01      3.28 o 
  -2  -7   8        9.62       15.52      2.51 o 
  -1  -7   8       36.36       32.84      5.53 o 
   0  -7   8      136.03      144.33      5.78 o 
   1  -7   8       33.83       39.54      2.47 o 
   2  -7   8      303.38      271.83      6.34 o 
   3  -7   8        9.96       12.58      2.50 o 
   4  -7   8       88.08       85.18      6.83 o 
   5  -7   8       26.77       20.48      4.88 o 
  -5  -6   8       55.42       52.67      3.93 o 
  -4  -6   8      240.99      231.88      9.59 o 
  -3  -6   8      178.64      173.07      6.30 o 
  -2  -6   8      117.99      118.74      9.27 o 
  -1  -6   8      143.96      142.84      5.46 o 
   0  -6   8      285.50      289.44      8.36 o 
   1  -6   8      252.52      265.15      6.01 o 
   2  -6   8       28.68       28.90      2.73 o 
   3  -6   8        4.01        3.56      1.48 o 
   4  -6   8       34.16       37.71      5.20 o 
   5  -6   8        2.64        0.33      3.25 o 
  -5  -5   8       24.30       37.12      5.20 o 
  -4  -5   8       90.96       90.76      4.33 o 
  -3  -5   8      245.29      244.68      8.70 o 
  -2  -5   8      108.39      112.28      3.15 o 
  -1  -5   8      634.43      663.22     13.51 o 
   0  -5   8      361.94      419.27      8.26 o 
   1  -5   8      440.30      456.16      8.87 o 
   2  -5   8       52.38       50.33      2.85 o 
   3  -5   8      105.22       91.80      3.57 o 
   4  -5   8       18.07       12.03      3.58 o 
   5  -5   8       57.37       66.65      7.48 o 
  -5  -4   8       75.51       70.86      3.81 o 
  -4  -4   8       61.69       63.15      3.51 o 
  -3  -4   8      303.17      296.56      5.24 o 
  -2  -4   8      343.72      347.42      6.22 o 
  -1  -4   8      186.09      203.53      7.75 o 
   0  -4   8      436.66      416.69      7.03 o 
   1  -4   8     1505.21     1407.15     22.98 o 
   2  -4   8      185.93      182.37      5.02 o 
   3  -4   8       40.97       40.50      2.59 o 
   4  -4   8      155.40      152.91      7.64 o 
   5  -4   8       23.07       19.83      4.88 o 
  -5  -3   8       34.59       31.19      2.93 o 
  -4  -3   8       85.44       76.76      2.12 o 
  -3  -3   8       61.73       67.00      1.77 o 
  -2  -3   8       90.63       86.09      2.32 o 
  -1  -3   8        7.68        6.42      0.88 o 
   0  -3   8       50.72       52.50      1.85 o 
   1  -3   8      137.49      128.83      3.91 o 
   2  -3   8      110.21      105.59      3.73 o 
   3  -3   8      172.23      164.28      5.92 o 
   4  -3   8       97.74       99.38      7.64 o 
   5  -3   8       17.72       29.58      5.20 o 
  -6  -2   8        5.56        5.85      4.23 o 
  -5  -2   8      103.88       93.31      5.04 o 
  -4  -2   8      121.35      122.88      4.09 o 
  -3  -2   8      602.55      585.44     14.23 o 
  -2  -2   8      102.33       98.52      2.14 o 
  -1  -2   8      301.59      328.92      5.56 o 
   0  -2   8     1315.60     1424.14     19.40 o 
   1  -2   8       84.05       86.13      3.10 o 
   2  -2   8       38.62       34.44      2.96 o 
   3  -2   8       16.91       17.21      2.22 o 
   4  -2   8       30.40       34.97      3.89 o 
   5  -2   8       23.38       28.28      4.88 o 
  -6  -1   8       16.61       12.68      4.55 o 
  -5  -1   8       49.17       41.99      2.67 o 
  -4  -1   8       40.96       47.37      3.79 o 
  -3  -1   8       38.19       39.51      3.74 o 
  -2  -1   8      274.08      274.27      4.42 o 
  -1  -1   8      848.89      926.27     15.03 o 
   0  -1   8     1593.14     1628.64     19.90 o 
   1  -1   8      561.14      522.68     10.17 o 
   2  -1   8      117.59      110.75      3.96 o 
   3  -1   8      230.25      233.23      7.87 o 
   4  -1   8        8.01        2.76      2.26 o 
   5  -1   8        5.24        6.18      2.53 o 
  -6   0   8       28.70       34.13      6.18 o 
  -5   0   8       33.78       37.75      2.40 o 
  -4   0   8      124.90      121.64      5.35 o 
  -3   0   8     1073.29     1070.47     29.63 o 
  -2   0   8      621.03      631.30     18.87 o 
  -1   0   8      547.93      564.58      9.76 o 
   0   0   8     1940.91     1855.14     22.48 o 
   1   0   8        1.62        3.34      1.17 o 
   2   0   8      147.26      150.94      4.72 o 
   3   0   8       73.77       66.93      4.36 o 
   4   0   8        4.02        1.53      4.23 o 
   5   0   8       99.93      101.28      4.18 o 
  -6   1   8       16.05       16.25      4.88 o 
  -5   1   8       49.74       44.81      5.53 o 
  -1   1   8      841.67      909.88     14.90 o 
   0   1   8     1594.47     1621.02     19.87 o 
   1   1   8      561.17      529.08      8.68 o 
   2   1   8      120.95      113.88      3.33 o 
   3   1   8      231.87      227.17      5.39 o 
   4   1   8        8.51        7.40      1.85 o 
   5   1   8        5.00        4.32      1.85 o 
  -6   2   8        5.68        7.80      4.55 o 
  -5   2   8      102.22       92.22      3.83 o 
  -1   2   8      304.73      329.06     12.85 o 
   0   2   8     1319.42     1392.62     19.62 o 
   1   2   8       79.67       83.88      2.82 o 
   2   2   8       36.06       33.62      2.07 o 
   3   2   8       18.34       14.34      1.72 o 
   4   2   8       30.46       34.05      2.42 o 
   5   2   8       23.80       31.95      3.79 o 
  -5   3   8       34.60       34.27      2.62 o 
  -1   3   8        5.98        3.25      1.30 o 
   0   3   8       52.63       55.97      1.82 o 
   1   3   8      134.57      123.17      3.34 o 
   2   3   8      106.11      103.57      3.16 o 
   3   3   8      170.22      163.11      4.77 o 
   4   3   8       98.46       96.84      3.20 o 
   5   3   8       17.62       17.00      3.22 o 
  -5   4   8       76.65       69.90      4.55 o 
  -4   4   8       59.83       62.42      3.58 o 
  -3   4   8      298.84      286.51      9.11 o 
  -1   4   8      177.42      183.54      3.07 o 
   0   4   8      432.19      417.03      7.01 o 
   1   4   8     1495.48     1407.17     20.16 o 
   2   4   8      188.39      183.13      4.00 o 
   3   4   8       42.65       45.90      3.08 o 
   4   4   8      156.20      158.95      4.13 o 
   5   4   8       23.45       25.75      4.23 o 
  -5   5   8       23.49       26.01      3.25 o 
  -4   5   8       93.42       91.36      4.88 o 
  -3   5   8      244.34      235.76      8.13 o 
  -2   5   8      108.26      108.92      5.20 o 
  -1   5   8      641.74      642.00      8.34 o 
   0   5   8      362.71      404.27      7.01 o 
   1   5   8      436.49      438.19      8.03 o 
   2   5   8       52.32       54.05      3.40 o 
   3   5   8      108.35      104.51      3.75 o 
   4   5   8       19.09       14.32      2.96 o 
   5   5   8       57.91       69.32      5.29 o 
  -5   6   8       54.26       48.76      4.55 o 
  -4   6   8      247.10      225.34      8.78 o 
  -3   6   8      180.96      159.00      6.83 o 
  -2   6   8      126.21      123.88      5.85 o 
  -1   6   8      142.52      133.39      2.95 o 
   0   6   8      288.92      286.61      5.62 o 
   1   6   8      245.68      248.87      6.30 o 
   2   6   8       29.56       28.18      2.27 o 
   3   6   8        3.87        2.42      1.83 o 
   4   6   8       34.67       35.91      3.25 o 
   5   6   8        2.52        3.09      2.76 o 
  -5   7   8        7.65        7.80      2.60 o 
  -4   7   8       91.66       88.11      5.53 o 
  -3   7   8       84.79       76.73      5.20 o 
  -2   7   8        9.32       11.70      2.60 o 
  -1   7   8       38.65       46.69      2.35 o 
   0   7   8      137.04      148.48      3.88 o 
   1   7   8       33.75       39.16      2.75 o 
   2   7   8      299.98      268.40      6.20 o 
   3   7   8       10.38        7.55      1.73 o 
   4   7   8       88.99       86.68      4.47 o 
   5   7   8       26.06       26.61      3.79 o 
  -5   8   8       31.07       29.26      4.23 o 
  -4   8   8      216.34      220.46      9.43 o 
  -3   8   8       25.01       26.98      3.58 o 
  -2   8   8      117.71      129.30      3.18 o 
  -1   8   8       95.25      109.56      5.98 o 
   0   8   8       49.09       47.92      5.40 o 
   1   8   8      988.89      983.42     17.90 o 
   2   8   8      106.56      101.98      3.90 o 
   3   8   8       31.55       37.55      2.83 o 
   4   8   8       83.46       97.89      6.29 o 
  -5   9   8       46.80       56.89      5.85 o 
  -4   9   8       14.26       15.60      3.58 o 
  -3   9   8      178.54      169.73      8.45 o 
  -2   9   8      108.74      105.92      2.51 o 
  -1   9   8      418.18      410.01      8.38 o 
   0   9   8       11.15       19.10      1.90 o 
   1   9   8       18.92       22.18      3.00 o 
   2   9   8       38.49       43.09      2.86 o 
   3   9   8       20.78       17.97      2.55 o 
   4   9   8       12.16        3.10      2.64 o 
  -4  10   8       64.42       59.49      5.85 o 
  -3  10   8       45.96       51.04      5.20 o 
  -2  10   8       90.26       97.14      2.63 o 
  -1  10   8      103.99       95.69      3.81 o 
   0  10   8      115.26      116.89      4.33 o 
   1  10   8      113.03      110.18      4.41 o 
   2  10   8       31.17       33.55      2.99 o 
   3  10   8       46.78       33.57      4.55 o 
   4  10   8       36.58       40.31      4.37 o 
  -4  11   8       11.17       13.98      3.90 o 
  -3  11   8        1.91        4.88      2.93 o 
  -2  11   8       77.23       80.07      3.66 o 
  -1  11   8       59.30       55.26      4.39 o 
   0  11   8      148.67      150.38      5.09 o 
   1  11   8       22.92       23.02      2.53 o 
   2  11   8       68.62       59.90      3.98 o 
   3  11   8       18.65       21.54      4.06 o 
   4  11   8       10.60        8.79      3.09 o 
  -4  12   8       38.24       34.13      5.20 o 
  -3  12   8       99.14      105.34      7.48 o 
  -2  12   8       48.50       48.29      2.80 o 
  -1  12   8       72.68       79.87      4.53 o 
   0  12   8       91.77       91.21      4.18 o 
   1  12   8       19.01       16.08      2.87 o 
   2  12   8       28.63       24.02      3.43 o 
   3  12   8       17.42       27.12      3.79 o 
  -3  13   8        3.32        0.65      3.25 o 
  -2  13   8       38.47       39.34      5.85 o 
  -1  13   8        2.07        1.40      2.44 o 
   0  13   8      109.80      104.69      5.37 o 
   1  13   8       71.21       63.62      5.00 o 
   2  13   8        8.49        8.29      2.76 o 
   3  13   8       17.66       18.92      3.51 o 
  -3  14   8       23.30       31.53      5.53 o 
  -2  14   8       25.96       26.01      5.20 o 
  -1  14   8        1.33        0.77      2.17 o 
   0  14   8      160.39      162.02      6.99 o 
   1  14   8        7.28        6.50      4.06 o 
   2  14   8        3.80        4.52      2.64 o 
  -2  15   8        7.12       12.35      4.55 o 
  -1  15   8        6.07        5.95      2.41 o 
   0  15   8       10.37        9.93      2.87 o 
   1  15   8        5.50        6.83      2.76 o 
   2  15   8        0.52        2.56      2.58 o 
  -1  16   8        3.27        7.34      2.73 o 
   0  16   8       30.07       25.69      3.68 o 
   1  16   8        3.76        6.64      4.23 o 
  -2 -15   9        5.10        0.33      3.90 o 
  -1 -15   9       15.28       18.86      6.18 o 
  -3 -14   9        1.70        0.00      4.23 o 
  -2 -14   9       21.96       26.98      6.50 o 
  -1 -14   9       65.22       48.12      8.13 o 
   0 -14   9       18.75       17.88      5.53 o 
  -3 -13   9        7.51        3.58      4.55 o 
  -2 -13   9       19.25       26.01      6.50 o 
  -1 -13   9       20.57       24.06      6.18 o 
   0 -13   9        6.77       11.38      4.88 o 
   1 -13   9        0.51        0.33      3.25 o 
   3 -13   9        2.04        3.90      3.58 o 
  -4 -12   9       35.18       35.11      8.13 o 
  -3 -12   9        0.51       11.05      5.20 o 
  -2 -12   9      128.04      115.74     10.73 o 
  -1 -12   9      146.84      130.38     10.73 o 
   0 -12   9      190.34      186.96     12.36 o 
   1 -12   9       62.24       54.62      7.48 o 
   2 -12   9        3.90        8.13      3.58 o 
   3 -12   9       23.31       26.01      4.88 o 
  -4 -11   9       18.07       21.46      6.83 o 
  -3 -11   9       65.71       59.17      9.10 o 
  -2 -11   9       15.65       22.11      5.53 o 
  -1 -11   9       84.52       80.63      9.75 o 
   0 -11   9       69.73       68.60      8.45 o 
   1 -11   9      111.71       86.16      8.13 o 
   2 -11   9       47.53       49.68      4.21 o 
   3 -11   9       33.07       29.91      4.88 o 
  -4 -10   9       42.57       51.69      8.78 o 
  -3 -10   9        7.76        5.14      2.00 o 
  -2 -10   9      157.98      162.89     11.71 o 
  -1 -10   9      142.90      132.66     10.40 o 
   0 -10   9      350.59      348.31     16.91 o 
   1 -10   9      178.31      172.00     10.73 o 
   2 -10   9       41.02       40.98      3.79 o 
   3 -10   9        7.83        5.20      3.58 o 
   4 -10   9       39.02       43.89      6.18 o 
  -4  -9   9       35.85       29.26      6.50 o 
  -3  -9   9      100.78      103.13      5.14 o 
  -2  -9   9       18.73        8.13      4.23 o 
  -1  -9   9       28.39       17.23      4.88 o 
   0  -9   9       41.54       42.26      6.18 o 
   1  -9   9       80.25       72.23      5.53 o 
   2  -9   9        8.29        9.20      3.58 o 
   3  -9   9       30.28       25.36      4.23 o 
   4  -9   9        5.27        3.25      3.25 o 
  -5  -8   9       53.76       53.97      8.78 o 
  -4  -8   9       11.62       15.51      3.09 o 
  -3  -8   9      159.29      160.55     10.40 o 
  -2  -8   9      178.88      185.66     12.03 o 
  -1  -8   9       39.71       38.04      6.18 o 
   0  -8   9      603.48      604.15     23.42 o 
   1  -8   9       34.82       29.34      4.23 o 
   2  -8   9      139.91      135.88      5.73 o 
   3  -8   9      117.65      110.54      7.80 o 
   4  -8   9       12.00       15.93      4.23 o 
  -5  -7   9       25.20       32.51      3.42 o 
  -4  -7   9       41.78       38.69      7.48 o 
  -3  -7   9      134.24      123.88      5.27 o 
  -2  -7   9       72.38       73.79      4.81 o 
  -1  -7   9      221.91      227.95     12.68 o 
   0  -7   9       33.65       32.18      5.20 o 
   1  -7   9      163.23      169.85      7.85 o 
   2  -7   9        7.58       15.07      2.50 o 
   3  -7   9      160.72      148.66      5.84 o 
   4  -7   9       16.55       21.46      4.55 o 
  -5  -6   9        1.44        0.91      1.97 o 
  -4  -6   9      138.27      135.25     11.05 o 
  -3  -6   9       71.84       78.74      5.04 o 
  -2  -6   9      252.66      229.47      9.30 o 
  -1  -6   9       34.97       41.65      3.43 o 
   0  -6   9      772.48      725.09     16.72 o 
   1  -6   9      200.51      205.60      5.37 o 
   2  -6   9      228.75      217.94     19.19 o 
   3  -6   9       98.50      108.93      4.19 o 
   4  -6   9        5.97        4.88      3.25 o 
   5  -6   9        8.93        9.43      3.90 o 
  -5  -5   9       39.53       47.92      4.88 o 
  -4  -5   9       40.90       40.38      3.20 o 
  -3  -5   9       63.80       68.76      3.18 o 
  -2  -5   9       17.91       19.41      1.86 o 
  -1  -5   9       46.90       44.53      5.28 o 
   0  -5   9       68.27       75.66      2.96 o 
   1  -5   9      276.75      258.32      6.06 o 
   2  -5   9      139.57      135.22      4.55 o 
   3  -5   9       46.36       46.28      2.81 o 
   4  -5   9       52.95       49.09      5.85 o 
   5  -5   9       30.26       36.74      5.85 o 
  -5  -4   9       34.17       42.73      3.20 o 
  -4  -4   9      228.30      212.97      6.48 o 
  -3  -4   9      267.22      272.13      6.31 o 
  -2  -4   9      204.30      215.02      4.81 o 
  -1  -4   9      170.19      174.97      7.13 o 
   0  -4   9       95.64      100.19      3.32 o 
   1  -4   9      122.06      120.00      4.76 o 
   2  -4   9      226.50      217.09      5.89 o 
   3  -4   9      126.77      129.97      4.35 o 
   4  -4   9       37.46       33.16      5.20 o 
   5  -4   9       27.29       24.38      4.88 o 
  -5  -3   9       57.09       69.48      3.56 o 
  -4  -3   9       25.47       24.56      1.54 o 
  -3  -3   9      552.64      531.39     13.46 o 
  -2  -3   9       18.45       18.25      1.44 o 
  -1  -3   9      217.51      211.23      3.99 o 
   0  -3   9      224.71      217.77      4.08 o 
   1  -3   9      315.10      296.44      6.77 o 
   2  -3   9       60.40       54.87      3.69 o 
   3  -3   9      109.42      109.38      3.96 o 
   4  -3   9        1.07        0.00      2.93 o 
   5  -3   9        4.70        7.80      3.90 o 
  -5  -2   9        1.25        2.41      1.46 o 
  -4  -2   9      496.40      477.81     21.14 o 
  -3  -2   9       83.24       77.44      3.10 o 
  -2  -2   9      220.71      213.26      4.87 o 
  -1  -2   9       35.22       40.50      2.11 o 
   0  -2   9      494.07      474.10      7.77 o 
   1  -2   9      101.95      108.08      3.64 o 
   2  -2   9      412.87      391.09     10.51 o 
   3  -2   9       51.41       55.04      3.12 o 
   4  -2   9      221.15      223.06     11.38 o 
   5  -2   9        5.75        9.10      3.90 o 
  -5  -1   9       22.07       25.68      5.85 o 
  -4  -1   9       20.41       24.78      5.04 o 
  -3  -1   9      136.67      145.46      7.15 o 
  -2  -1   9       46.16       44.27      1.69 o 
  -1  -1   9       98.18       86.65      2.47 o 
   0  -1   9       23.24       23.85      1.38 o 
   1  -1   9      123.65      108.84      3.67 o 
   2  -1   9      351.36      335.96     10.35 o 
   3  -1   9      115.94       99.94      5.85 o 
   4  -1   9       35.45       38.97      4.23 o 
   5  -1   9        7.78        3.76      2.64 o 
  -5   0   9        0.22        0.00      3.25 o 
  -4   0   9      544.29      511.88     13.20 o 
  -3   0   9       89.11       92.98      5.85 o 
  -2   0   9      515.85      521.02      8.85 o 
  -1   0   9      430.61      422.73      7.87 o 
   0   0   9       57.93       52.64      1.70 o 
   1   0   9      154.81      155.34      3.84 o 
   2   0   9        1.68        0.49      1.02 o 
   3   0   9       82.55       74.88      3.92 o 
   4   0   9      274.58      282.23      7.47 o 
   5   0   9        4.64        4.60      1.89 o 
  -2   1   9       46.11       48.12      2.28 o 
  -1   1   9       98.03       92.22      5.18 o 
   0   1   9       23.56       23.58      1.32 o 
   1   1   9      120.43      109.96      3.15 o 
   2   1   9      345.14      327.24      7.70 o 
   3   1   9      116.96      101.34      3.55 o 
   4   1   9       35.13       34.25      4.70 o 
   5   1   9        7.55       10.08      2.99 o 
  -5   2   9        1.18        3.25      3.58 o 
  -2   2   9      226.20      220.48      6.83 o 
  -1   2   9       38.70       41.72      1.93 o 
   0   2   9      496.02      482.40      6.94 o 
   1   2   9      100.12      104.28      3.07 o 
   2   2   9      411.63      387.66      7.40 o 
   3   2   9       52.30       47.99      2.92 o 
   4   2   9      223.02      233.00      5.69 o 
   5   2   9        5.68        9.82      3.90 o 
  -2   3   9       15.80       14.95      1.63 o 
  -1   3   9      213.90      210.92      7.48 o 
   0   3   9      224.81      215.21      3.87 o 
   1   3   9      320.29      296.85      5.82 o 
   2   3   9       63.86       67.77      3.05 o 
   3   3   9      108.67      111.56      3.71 o 
   4   3   9        1.13        2.96      1.47 o 
   5   3   9        4.82        2.86      2.41 o 
  -5   4   9       32.93       39.34      3.25 o 
  -4   4   9      234.01      224.04      7.15 o 
  -2   4   9      205.97      218.52      7.15 o 
  -1   4   9      179.46      185.01      3.98 o 
   0   4   9       93.88      102.31      4.08 o 
   1   4   9      120.59      123.33      3.47 o 
   2   4   9      228.65      215.54      5.07 o 
   3   4   9      124.66      125.20      3.61 o 
   4   4   9       37.76       37.31      2.63 o 
   5   4   9       27.05       28.11      3.79 o 
  -5   5   9       38.31       40.96      3.90 o 
  -4   5   9       40.52       36.09      3.25 o 
  -3   5   9       63.39       65.02      3.90 o 
  -2   5   9       15.56       15.37      1.63 o 
  -1   5   9       44.60       43.78      2.39 o 
   0   5   9       68.51       74.56      5.34 o 
   1   5   9      276.48      255.58      5.55 o 
   2   5   9      143.00      132.51      4.09 o 
   3   5   9       47.04       46.32      3.00 o 
   4   5   9       52.22       58.15      6.35 o 
   5   5   9       29.58       36.78      4.25 o 
  -5   6   9        1.42        0.00      1.95 o 
  -4   6   9      137.78      142.73      6.50 o 
  -3   6   9       76.17       72.17      4.55 o 
  -2   6   9      254.94      234.10      6.09 o 
  -1   6   9       36.73       38.27      1.63 o 
   0   6   9      772.16      701.97     11.29 o 
   1   6   9      202.59      207.73      5.06 o 
   2   6   9      226.15      221.11      6.15 o 
   3   6   9      100.90       98.87      5.96 o 
   4   6   9        6.19        4.79      2.18 o 
   5   6   9        8.78       12.78      3.33 o 
  -5   7   9       26.18       29.91      3.90 o 
  -4   7   9       41.29       36.41      3.90 o 
  -3   7   9      137.54      118.67      6.18 o 
  -2   7   9       72.08       66.46      3.19 o 
  -1   7   9      226.47      217.30      4.99 o 
   0   7   9       33.81       27.17      1.92 o 
   1   7   9      166.80      175.23      4.57 o 
   2   7   9        6.58        7.32      1.61 o 
   3   7   9      161.61      159.76      5.04 o 
   4   7   9       15.88       18.59      8.29 o 
  -5   8   9       53.13       64.37      5.53 o 
  -4   8   9       11.26       14.63      2.93 o 
  -3   8   9      160.72      167.77      7.80 o 
  -2   8   9      176.56      185.38      6.18 o 
  -1   8   9       39.98       41.69      2.34 o 
   0   8   9      608.79      594.55     16.67 o 
   1   8   9       33.52       27.81      2.53 o 
   2   8   9      140.78      138.79      4.49 o 
   3   8   9      116.51      116.27      5.57 o 
   4   8   9       12.28       12.65      3.10 o 
  -4   9   9       35.96       38.04      4.55 o 
  -3   9   9      101.42       92.66      6.18 o 
  -2   9   9       19.89       20.41      1.95 o 
  -1   9   9       29.22       25.12      2.05 o 
   0   9   9       41.46       42.07      2.55 o 
   1   9   9       83.08       82.91      3.87 o 
   2   9   9        8.90        9.90      1.93 o 
   3   9   9       31.21       25.84      3.56 o 
   4   9   9        5.14        5.88      2.96 o 
  -4  10   9       43.97       50.71      5.53 o 
  -3  10   9        7.54        6.50      2.93 o 
  -2  10   9      156.94      148.77      3.85 o 
  -1  10   9      140.18      144.57      4.47 o 
   0  10   9      344.67      343.67     11.12 o 
   1  10   9      180.63      169.33      4.90 o 
   2  10   9       39.72       44.96      3.78 o 
   3  10   9        8.04        8.17      3.09 o 
   4  10   9       38.08       40.54      4.58 o 
  -4  11   9       18.24       20.16      4.23 o 
  -3  11   9       66.14       73.80      6.50 o 
  -2  11   9       15.08       19.58      2.34 o 
  -1  11   9       84.98       84.59      3.67 o 
   0  11   9       69.09       67.35      3.30 o 
   1  11   9      112.77      116.96      4.23 o 
   2  11   9       48.35       48.29      4.88 o 
   3  11   9       32.76       31.70      4.14 o 
  -4  12   9       35.84       37.71      5.53 o 
  -3  12   9        0.50        3.58      2.93 o 
  -2  12   9      126.53      132.18      5.69 o 
  -1  12   9      146.57      135.26      4.72 o 
   0  12   9      192.46      199.91      7.31 o 
   1  12   9       59.59       67.48      4.94 o 
   2  12   9        3.80        8.02      2.73 o 
   3  12   9       23.90       22.96      7.96 o 
  -3  13   9        7.86       13.33      3.90 o 
  -2  13   9       18.31       21.46      4.55 o 
  -1  13   9       19.26       20.58      2.53 o 
   0  13   9        7.01        4.91      2.26 o 
   1  13   9        0.42        0.00      2.03 o 
   2  13   9       11.76        4.74      3.74 o 
   3  13   9        1.90        4.36      2.87 o 
  -3  14   9        1.70        2.28      3.58 o 
  -2  14   9       21.44       10.08      4.23 o 
  -1  14   9       64.77       67.30      4.88 o 
   0  14   9       18.86       18.44      5.04 o 
   1  14   9       56.23       61.63      5.17 o 
   2  14   9       11.26       16.89      3.66 o 
  -2  15   9        4.60        0.00      3.58 o 
  -1  15   9       15.64       17.55      4.88 o 
   0  15   9       16.85       11.55      2.96 o 
   1  15   9        7.00        8.65      3.25 o 
   0  16   9        2.68        0.68      2.73 o 
  -1 -15  10       18.22       20.81      6.18 o 
   0 -15  10        6.08       13.00      4.88 o 
  -2 -14  10       28.01       30.88      7.15 o 
  -1 -14  10       16.65       27.63      6.18 o 
   0 -14  10       63.29       71.20      9.43 o 
  -3 -13  10       16.90       18.20      6.18 o 
  -2 -13  10       16.52       13.33      5.53 o 
  -1 -13  10       35.54       35.44      7.15 o 
   0 -13  10        9.22       10.40      4.88 o 
   1 -13  10       15.25       19.51      5.20 o 
  -3 -12  10       51.06       43.56      8.45 o 
  -2 -12  10       59.68       50.07      8.45 o 
  -1 -12  10       85.78       81.60     10.08 o 
   0 -12  10      168.64      156.72     11.38 o 
   1 -12  10       16.17       22.11      5.20 o 
   2 -12  10        8.13        8.13      3.25 o 
   3 -12  10       34.12       36.09      5.53 o 
  -4 -11  10       23.39       21.13      6.50 o 
  -3 -11  10       48.91       44.39      4.14 o 
  -2 -11  10       57.22       50.07      8.13 o 
  -1 -11  10       54.16       56.57      8.45 o 
   0 -11  10       43.46       54.62      7.80 o 
   1 -11  10      107.88      115.09      9.10 o 
   2 -11  10       51.69       52.15      4.30 o 
   3 -11  10        8.73        7.48      3.58 o 
  -4 -10  10       30.45       41.61      8.13 o 
  -3 -10  10       88.29       94.40      5.17 o 
  -2 -10  10       43.10       36.09      6.50 o 
  -1 -10  10      332.82      324.55     17.24 o 
   0 -10  10       87.00       92.33      9.43 o 
   1 -10  10      111.55      105.99      8.78 o 
   2 -10  10       54.33       49.22      4.12 o 
   3 -10  10       21.27       22.11      4.55 o 
  -4  -9  10        3.81        1.63      4.55 o 
  -3  -9  10       44.96       38.69      3.74 o 
  -2  -9  10       67.00       39.34      7.15 o 
  -1  -9  10       19.70       15.60      4.88 o 
   0  -9  10        1.61       11.38      4.55 o 
   1  -9  10      259.26      273.56     12.03 o 
   2  -9  10       18.05       18.58      2.87 o 
   3  -9  10       30.92       33.81      4.88 o 
   4  -9  10       11.56       10.08      4.23 o 
  -4  -8  10      154.76      161.48      7.15 o 
  -3  -8  10       91.54       89.20      5.02 o 
  -2  -8  10        9.32       11.70      4.23 o 
  -1  -8  10      317.16      302.44     15.94 o 
   0  -8  10      115.66      117.05      9.43 o 
   1  -8  10      465.81      456.57     13.34 o 
   2  -8  10      163.18      160.58      6.43 o 
   3  -8  10        2.58        2.76      2.76 o 
   4  -8  10       68.74       66.32      7.15 o 
  -5  -7  10       19.09       25.03      6.50 o 
  -4  -7  10       40.08       38.72      5.85 o 
  -3  -7  10       12.70       16.58      2.55 o 
  -2  -7  10      113.38      118.36      5.59 o 
  -1  -7  10       12.54       10.08      4.23 o 
   0  -7  10      168.35      154.77     10.40 o 
   1  -7  10       65.93       63.00      4.55 o 
   2  -7  10      118.14      118.49      7.48 o 
   3  -7  10       40.79       39.92      4.06 o 
   4  -7  10        9.46        5.85      3.58 o 
  -5  -6  10       18.23       19.51      6.50 o 
  -4  -6  10      169.10      159.32     12.03 o 
  -3  -6  10        8.54       10.33      3.41 o 
  -2  -6  10      167.07      177.11      5.85 o 
  -1  -6  10      135.98      117.70      9.10 o 
   0  -6  10       98.70      106.97      8.13 o 
   1  -6  10      435.30      432.08     11.39 o 
   2  -6  10      212.56      205.85      7.08 o 
   3  -6  10       65.11       62.34      3.98 o 
   4  -6  10       29.67       31.21      5.20 o 
  -5  -5  10       10.44       15.15      2.35 o 
  -4  -5  10       17.40       12.68      5.53 o 
  -3  -5  10       32.70       38.92      4.23 o 
  -2  -5  10      205.78      199.81      6.63 o 
  -1  -5  10       60.96       58.90      7.48 o 
   0  -5  10       91.23      116.52      5.85 o 
   1  -5  10      259.88      275.70      8.19 o 
   2  -5  10       91.18       81.49      3.86 o 
   3  -5  10       52.54       49.62      3.26 o 
   4  -5  10       43.72       44.86      5.85 o 
  -5  -4  10        3.17        2.28      1.95 o 
  -4  -4  10      136.12      109.89      9.75 o 
  -3  -4  10      282.15      275.38     10.33 o 
  -2  -4  10       60.16       63.93      2.96 o 
  -1  -4  10      133.73      129.07      4.15 o 
   0  -4  10       65.21       53.84      2.61 o 
   1  -4  10      594.44      557.53     13.66 o 
   2  -4  10      266.66      253.26      6.71 o 
   3  -4  10      104.80      101.74      4.03 o 
   4  -4  10       43.94       38.69      5.85 o 
   5  -4  10        3.97        2.60      3.58 o 
  -5  -3  10        2.87        0.00      2.93 o 
  -4  -3  10       90.82       92.66      7.80 o 
  -3  -3  10      171.43      181.78      6.06 o 
  -2  -3  10      305.73      317.82      6.02 o 
  -1  -3  10      155.78      179.04      9.57 o 
   0  -3  10       66.32       60.60      2.49 o 
   1  -3  10       25.94       27.67      2.32 o 
   2  -3  10      142.96      142.07      4.80 o 
   3  -3  10       64.81       59.70      3.42 o 
   4  -3  10       14.06       18.20      4.55 o 
   5  -3  10       22.67       27.31      5.53 o 
  -5  -2  10       12.24       15.60      4.88 o 
  -4  -2  10      196.37      174.93     12.03 o 
  -3  -2  10      287.40      302.70      6.68 o 
  -2  -2  10      121.76      119.04      3.07 o 
  -1  -2  10      108.73      116.75      3.08 o 
   0  -2  10      206.44      204.88      4.92 o 
   1  -2  10      256.34      242.56      6.12 o 
   2  -2  10      139.66      142.27      7.80 o 
   3  -2  10      515.69      516.27     16.50 o 
   4  -2  10       40.98       40.96      5.85 o 
   5  -2  10       19.05       30.56      5.53 o 
  -5  -1  10        7.04       12.68      4.88 o 
  -4  -1  10       10.83        8.13      4.23 o 
  -3  -1  10      605.02      595.02     24.40 o 
  -2  -1  10      147.15      142.47      3.90 o 
  -1  -1  10       53.35       50.64      2.43 o 
   0  -1  10       77.02       92.07      8.09 o 
   1  -1  10      190.70      205.38      4.67 o 
   2  -1  10      470.82      453.04     10.02 o 
   3  -1  10       50.48       51.01      4.53 o 
   4  -1  10        0.46        1.30      2.93 o 
   5  -1  10        0.65        4.77      4.55 o 
  -5   0  10       10.17        5.20      4.23 o 
  -4   0  10       36.89       29.91      6.18 o 
  -2   0  10      344.18      335.94      6.46 o 
  -1   0  10       54.38       42.71      2.21 o 
   0   0  10     1150.45     1131.35     15.47 o 
   1   0  10      122.49      121.07      3.40 o 
   2   0  10      107.92       98.04      3.40 o 
   3   0  10      307.15      286.61      6.51 o 
   4   0  10       15.66       15.81      2.64 o 
   5   0  10       13.00        9.94      2.24 o 
  -5   1  10        7.31        7.80      4.55 o 
  -2   1  10      142.04      133.70      4.23 o 
  -1   1  10       55.78       53.22      2.28 o 
   0   1  10       76.76       88.78      3.19 o 
   1   1  10      192.65      207.37      4.69 o 
   2   1  10      468.78      463.63      9.61 o 
   3   1  10       49.59       53.26      3.08 o 
   4   1  10        0.40        2.56      2.03 o 
   5   1  10        0.61        2.67      2.58 o 
  -5   2  10       11.71       12.35      4.88 o 
  -2   2  10      121.95      119.00      4.88 o 
  -1   2  10      106.90      116.10      3.83 o 
   0   2  10      203.17      204.65      3.83 o 
   1   2  10      259.09      240.99      5.17 o 
   2   2  10      136.86      130.79      3.95 o 
   3   2  10      516.36      496.81     12.13 o 
   4   2  10       41.51       44.99      3.24 o 
   5   2  10       18.95       24.23      4.23 o 
  -2   3  10      302.59      312.53      9.76 o 
  -1   3  10      152.49      164.62      5.14 o 
   0   3  10       65.16       61.28      2.53 o 
   1   3  10       26.87       31.22      2.63 o 
   2   3  10      146.32      148.44      4.23 o 
   3   3  10       64.16       63.74      3.22 o 
   4   3  10       13.96       14.04      1.94 o 
   5   3  10       22.28       20.13      3.56 o 
  -4   4  10      134.15      118.67      4.88 o 
  -2   4  10       57.72       64.05      3.58 o 
  -1   4  10      126.42      127.99      3.03 o 
   0   4  10       65.82       57.69      2.66 o 
   1   4  10      591.51      565.36      9.64 o 
   2   4  10      263.62      265.11      5.92 o 
   3   4  10      106.40      103.62      3.86 o 
   4   4  10       44.74       44.37      3.00 o 
   5   4  10        4.04        6.52      2.73 o 
  -4   5  10       17.49       19.83      2.60 o 
  -3   5  10       34.80       41.61      3.58 o 
  -2   5  10      206.38      203.88      7.48 o 
  -1   5  10       62.18       62.56      2.06 o 
   0   5  10       91.50      107.71      3.58 o 
   1   5  10      259.95      268.61      6.85 o 
   2   5  10       91.03       89.72      3.62 o 
   3   5  10       52.95       54.00      2.75 o 
   4   5  10       43.05       48.69      7.64 o 
  -5   6  10       18.50       24.38      3.25 o 
  -4   6  10      170.42      175.90      7.15 o 
  -3   6  10        8.57        6.18      2.28 o 
  -2   6  10      163.51      169.32      5.17 o 
  -1   6  10      131.10      121.79      2.82 o 
   0   6  10      100.20       97.13      3.03 o 
   1   6  10      433.21      432.03      8.27 o 
   2   6  10      213.31      207.73      5.53 o 
   3   6  10       65.44       63.30      4.39 o 
   4   6  10       30.12       31.37      6.99 o 
  -5   7  10       18.13       19.51      3.25 o 
  -4   7  10       39.08       45.51      4.23 o 
  -3   7  10       13.58       13.00      2.93 o 
  -2   7  10      118.02      140.98      4.71 o 
  -1   7  10       13.02       13.91      1.44 o 
   0   7  10      170.09      162.73      4.18 o 
   1   7  10       61.68       63.12      3.15 o 
   2   7  10      119.66      118.03      4.17 o 
   3   7  10       41.27       33.58      3.31 o 
   4   7  10        9.26       14.78      3.10 o 
  -4   8  10      155.60      160.29      8.13 o 
  -3   8  10       91.43       95.58      5.85 o 
  -2   8  10        9.96       12.68      2.93 o 
  -1   8  10      311.03      316.06      6.74 o 
   0   8  10      117.51      119.50      3.75 o 
   1   8  10      470.79      467.27      8.95 o 
   2   8  10      160.75      164.22      5.06 o 
   3   8  10        2.43        2.02      2.26 o 
   4   8  10       67.77       70.36      5.63 o 
  -4   9  10        4.07        6.83      2.93 o 
  -3   9  10       45.56       45.51      4.88 o 
  -2   9  10       68.15       61.45      5.53 o 
  -1   9  10       19.10       21.02      2.09 o 
   0   9  10        1.66        9.69      2.63 o 
   1   9  10      264.35      278.65      7.42 o 
   2   9  10       18.83       15.19      2.96 o 
   3   9  10       31.46       33.40      4.12 o 
   4   9  10       11.71       14.17      3.19 o 
  -4  10  10       31.98       31.86      4.55 o 
  -3  10  10       89.80       88.43      6.50 o 
  -2  10  10       41.27       52.67      5.53 o 
  -1  10  10      330.33      331.18      7.42 o 
   0  10  10       83.01       91.71      3.55 o 
   1  10  10      107.86      106.95      4.61 o 
   2  10  10       57.11       58.74      4.83 o 
   3  10  10       20.62       24.81      3.56 o 
  -4  11  10       23.07       21.13      4.23 o 
  -3  11  10       47.90       43.89      5.53 o 
  -2  11  10       57.15       57.54      6.18 o 
  -1  11  10       53.75       57.20      5.36 o 
   0  11  10       43.39       47.92      2.97 o 
   1  11  10      105.19       99.58      5.40 o 
   2  11  10       52.35       48.33      4.48 o 
   3  11  10        9.01        7.76      2.87 o 
  -3  12  10       51.31       53.32      6.18 o 
  -2  12  10       59.90       63.72      6.83 o 
  -1  12  10       86.58      100.93      4.10 o 
   0  12  10      170.05      164.33      5.61 o 
   1  12  10       16.20       14.42      2.87 o 
   2  12  10        7.92        8.10      2.96 o 
   3  12  10       34.29       44.12      4.81 o 
  -3  13  10       17.23       23.08      4.55 o 
  -2  13  10       15.52       11.05      3.90 o 
  -1  13  10       34.78       39.94      3.16 o 
   0  13  10        9.50        6.22      2.58 o 
   1  13  10       16.22       12.47      3.90 o 
   2  13  10       18.66       16.08      6.83 o 
  -2  14  10       27.84       24.06      5.20 o 
  -1  14  10       16.69       30.23      5.53 o 
   0  14  10       61.60       73.06      5.31 o 
   1  14  10        5.67        4.44      2.58 o 
   2  14  10        0.24        0.00      2.50 o 
  -1  15  10       18.12       21.78      5.53 o 
   0  15  10        5.84        9.43      2.96 o 
   1  15  10        3.87        3.10      2.73 o 
  -1 -14  11       62.51       56.24      8.78 o 
   0 -14  11        3.70        2.93      4.23 o 
   1 -14  11        1.15        1.95      3.58 o 
  -2 -13  11       46.51       37.71      7.80 o 
  -1 -13  11       15.20       18.53      5.85 o 
   0 -13  11       51.16       58.52      8.45 o 
   1 -13  11       20.24       15.60      5.20 o 
  -3 -12  11        6.73        6.61      2.33 o 
  -2 -12  11       16.58       25.36      6.50 o 
  -1 -12  11      116.22       98.84     11.05 o 
   0 -12  11       27.69       20.48      5.85 o 
   1 -12  11       25.37       25.36      5.85 o 
   2 -12  11       13.32       18.34      3.90 o 
  -3 -11  11       43.37       53.33      4.68 o 
  -2 -11  11      161.60      158.99     12.36 o 
  -1 -11  11      105.52       99.81     10.73 o 
   0 -11  11      144.16      161.59     11.70 o 
   1 -11  11       33.95       30.23      5.85 o 
   2 -11  11        5.66        2.57      2.17 o 
   3 -11  11        2.67        0.65      2.93 o 
  -4 -10  11       81.43       95.58     11.70 o 
  -3 -10  11       25.64       24.77      3.35 o 
  -2 -10  11       18.86       18.53      5.85 o 
  -1 -10  11       11.76       15.93      5.20 o 
   0 -10  11      204.99      193.47     13.01 o 
   1 -10  11       95.25      101.44      8.78 o 
   2 -10  11        1.32        0.63      3.74 o 
   3 -10  11       49.14       44.21      5.85 o 
  -4  -9  11        4.57       16.58      6.18 o 
  -3  -9  11      125.03      122.76      6.06 o 
  -2  -9  11       13.54       12.68      4.55 o 
  -1  -9  11      239.25      231.20     14.31 o 
   0  -9  11      215.24      196.07     12.68 o 
   1  -9  11      126.92      122.87      5.70 o 
   2  -9  11       87.12       80.18      4.76 o 
   3  -9  11       14.33       17.55      4.23 o 
  -4  -8  11       20.65       23.08      6.83 o 
  -3  -8  11       26.72       31.35      3.59 o 
  -2  -8  11       38.99       39.01      6.83 o 
  -1  -8  11      174.11      158.02     11.38 o 
   0  -8  11      229.28      218.19     12.68 o 
   1  -8  11      200.24      201.49     12.19 o 
   2  -8  11       47.96       51.98      4.12 o 
   3  -8  11      115.72      110.96      6.01 o 
   4  -8  11       12.93       11.05      4.23 o 
  -4  -7  11       13.01       15.37      7.15 o 
  -3  -7  11      104.98       96.75      5.31 o 
  -2  -7  11       46.63       43.59      4.06 o 
  -1  -7  11      223.84      191.85     12.36 o 
   0  -7  11      185.56      190.87     11.71 o 
   1  -7  11      101.00       89.77      8.13 o 
   2  -7  11       38.51       37.60      3.56 o 
   3  -7  11       41.20       46.53      4.02 o 
   4  -7  11       16.44       17.88      4.23 o 
  -5  -6  11       29.16       20.48      6.50 o 
  -4  -6  11        3.81        3.25      4.23 o 
  -3  -6  11       62.18       65.31      8.29 o 
  -2  -6  11        7.03        4.77      1.52 o 
  -1  -6  11      255.86      247.79     13.98 o 
   0  -6  11      871.11      769.99     29.61 o 
   1  -6  11      605.52      623.85     32.37 o 
   2  -6  11       39.48       36.35      3.51 o 
   3  -6  11       74.78       66.54      4.35 o 
   4  -6  11       27.43       23.41      4.88 o 
  -5  -5  11       10.56        5.20      4.88 o 
  -4  -5  11       25.83       24.06      6.18 o 
  -3  -5  11      185.98      171.58      8.45 o 
  -2  -5  11       29.12       28.01      3.61 o 
  -1  -5  11      108.21      115.54      5.46 o 
   0  -5  11      434.79      397.91     10.52 o 
   1  -5  11      120.67      121.53      5.15 o 
   2  -5  11      191.32      190.22      5.89 o 
   3  -5  11       31.78       34.81      3.43 o 
   4  -5  11       43.08       46.81      5.85 o 
  -5  -4  11       12.35        6.50      5.20 o 
  -4  -4  11       19.85       16.58      5.53 o 
  -3  -4  11       22.25       31.43      3.49 o 
  -2  -4  11       54.31       48.04      2.87 o 
  -1  -4  11      170.54      164.57      7.21 o 
   0  -4  11      265.80      270.21      7.76 o 
   1  -4  11      184.90      166.95      6.17 o 
   2  -4  11       56.99       55.96      5.20 o 
   3  -4  11       65.67       66.69     10.89 o 
   4  -4  11       26.58       35.43      5.53 o 
  -5  -3  11       26.56       21.78      5.85 o 
  -4  -3  11       65.03       69.57      9.10 o 
  -3  -3  11      189.22      204.30      7.57 o 
  -2  -3  11      141.41      125.50      3.54 o 
  -1  -3  11      161.82      158.51      6.15 o 
   0  -3  11      221.55      219.02      4.92 o 
   1  -3  11      899.12      889.15     16.38 o 
   2  -3  11      256.78      240.11      6.66 o 
   3  -3  11       63.33       62.03      3.61 o 
   4  -3  11       72.09       65.02      7.15 o 
  -5  -2  11       27.95       33.81      7.15 o 
  -4  -2  11      130.90      120.30     10.73 o 
  -3  -2  11      419.75      411.37      8.28 o 
  -2  -2  11       25.12       28.45      1.90 o 
  -1  -2  11      584.89      612.85     24.36 o 
   0  -2  11      631.61      628.49     19.03 o 
   1  -2  11       83.63       85.93      3.10 o 
   2  -2  11       53.84       57.33      4.21 o 
   3  -2  11       51.72       49.66      3.74 o 
   4  -2  11       79.93       70.87      7.48 o 
  -5  -1  11       20.23       24.38      6.18 o 
  -4  -1  11      146.52      148.26     11.38 o 
  -3  -1  11      129.89      131.85      3.37 o 
  -2  -1  11      687.32      668.30     13.19 o 
  -1  -1  11       48.40       44.67      2.71 o 
   0  -1  11      652.87      645.63     11.90 o 
   1  -1  11      723.61      700.49     11.55 o 
   2  -1  11       45.82       41.65      2.53 o 
   3  -1  11      219.99      218.35      6.36 o 
   4  -1  11       32.03       30.01      3.43 o 
  -5   0  11        7.96        5.85      4.55 o 
  -4   0  11      147.90      143.06     11.05 o 
  -3   0  11      205.13      239.80      5.40 o 
  -2   0  11       35.32       33.85      1.96 o 
  -1   0  11      148.66      130.11      3.86 o 
   0   0  11      171.08      166.85      4.24 o 
   1   0  11      228.77      209.29      4.91 o 
   2   0  11       74.61       80.07      3.22 o 
   3   0  11      154.64      151.48      5.40 o 
   4   0  11      161.69      170.36     16.91 o 
  -5   1  11       19.88       22.76      6.18 o 
  -3   1  11      127.17      123.87      4.55 o 
  -2   1  11      697.40      686.74     14.14 o 
  -1   1  11       48.97       40.65      2.43 o 
   0   1  11      654.45      653.09     10.32 o 
   1   1  11      726.46      705.57     11.51 o 
   2   1  11       44.17       38.42      2.45 o 
   3   1  11      219.42      218.01      7.46 o 
   4   1  11       32.51       36.51      3.66 o 
  -5   2  11       27.59       26.66      6.18 o 
  -3   2  11      415.98      405.90     11.71 o 
  -2   2  11       24.05       27.03      1.95 o 
  -1   2  11      580.08      622.39     14.27 o 
   0   2  11      631.83      643.20     12.97 o 
   1   2  11       88.39       89.46      3.47 o 
   2   2  11       51.70       49.62      3.61 o 
   3   2  11       53.58       46.30      4.97 o 
   4   2  11       78.99       78.19      4.05 o 
  -3   3  11      185.13      194.12      6.83 o 
  -2   3  11      142.11      127.22      7.32 o 
  -1   3  11      165.03      169.22      8.94 o 
   0   3  11      226.38      232.98      4.82 o 
   1   3  11      903.42      877.58     13.95 o 
   2   3  11      253.00      252.19      5.84 o 
   3   3  11       62.86       64.71      3.30 o 
   4   3  11       71.87       76.37      5.28 o 
  -4   4  11       20.69       14.95      2.28 o 
  -2   4  11       50.81       47.14      3.58 o 
  -1   4  11      162.82      165.04      4.17 o 
   0   4  11      268.59      272.61      7.38 o 
   1   4  11      188.53      175.07      4.57 o 
   2   4  11       57.50       60.13      3.12 o 
   3   4  11       67.89       73.52      3.47 o 
   4   4  11       25.99       23.94      2.66 o 
  -4   5  11       25.64       25.03      2.93 o 
  -3   5  11      182.30      180.46      7.15 o 
  -2   5  11       30.90       32.83      3.25 o 
  -1   5  11      106.62      112.28      3.94 o 
   0   5  11      434.87      397.72      8.38 o 
   1   5  11      121.23      103.22      4.86 o 
   2   5  11      193.12      196.55      5.35 o 
   3   5  11       31.21       34.68      4.55 o 
   4   5  11       42.74       44.73      6.99 o 
  -4   6  11        3.99        1.30      1.95 o 
  -3   6  11       62.06       63.40      4.55 o 
  -2   6  11        5.93        6.18      1.61 o 
  -1   6  11      255.70      253.34      5.77 o 
   0   6  11      878.28      833.39     13.07 o 
   1   6  11      609.18      638.19     13.27 o 
   2   6  11       39.16       37.30      2.66 o 
   3   6  11       74.67       69.61      5.04 o 
   4   6  11       27.07       25.54      6.01 o 
  -4   7  11       13.00       12.03      2.93 o 
  -3   7  11      105.23      106.96      5.85 o 
  -2   7  11       46.58       37.39      4.23 o 
  -1   7  11      224.78      218.12      4.44 o 
   0   7  11      184.66      187.99      4.68 o 
   1   7  11      103.67       98.30      3.74 o 
   2   7  11       38.97       40.42      2.96 o 
   3   7  11       40.44       43.32      7.64 o 
   4   7  11       16.53       12.61      3.19 o 
  -4   8  11       20.50       18.20      3.58 o 
  -3   8  11       26.73       36.09      4.23 o 
  -2   8  11       35.80       28.61      4.23 o 
  -1   8  11      176.57      171.22      4.00 o 
   0   8  11      227.75      224.96      5.36 o 
   1   8  11      204.21      202.63      5.37 o 
   2   8  11       48.01       55.00      4.58 o 
   3   8  11      114.39      121.30      6.32 o 
   4   8  11       13.25       12.42      6.01 o 
  -4   9  11        4.58        2.28      2.93 o 
  -3   9  11      125.12      115.42      7.48 o 
  -2   9  11       14.25       14.63      3.25 o 
  -1   9  11      237.10      240.83      5.20 o 
   0   9  11      215.14      218.85      5.37 o 
   1   9  11      128.33      122.00      4.22 o 
   2   9  11       89.85       80.28      5.14 o 
   3   9  11       14.02       18.91      3.43 o 
  -4  10  11       81.60       85.50      6.83 o 
  -3  10  11       26.52       28.61      4.55 o 
  -2  10  11       19.03       21.46      4.23 o 
  -1  10  11       11.02       12.82      1.88 o 
   0  10  11      205.01      219.48      7.13 o 
   1  10  11       95.50       99.85      8.19 o 
   2  10  11        1.17        1.73      2.17 o 
   3  10  11       48.48       51.11      4.94 o 
  -3  11  11       42.88       42.91      5.53 o 
  -2  11  11      159.39      149.24      9.10 o 
  -1  11  11      104.83      106.34      4.01 o 
   0  11  11      143.95      149.44      8.69 o 
   1  11  11       33.03       33.77      3.66 o 
   2  11  11        5.46        4.64      2.34 o 
   3  11  11        2.66        6.22      2.73 o 
  -3  12  11        6.95        2.28      3.25 o 
  -2  12  11       16.17       26.66      4.88 o 
  -1  12  11      116.66      123.13      5.73 o 
   0  12  11       26.89       22.03      3.19 o 
   1  12  11       26.14       32.77      5.53 o 
   2  12  11       13.62       15.17      3.33 o 
  -2  13  11       45.84       57.22      6.83 o 
  -1  13  11       14.96       19.12      3.19 o 
   0  13  11       51.34       56.94      4.67 o 
   1  13  11       20.58       27.33      3.66 o 
   2  13  11        5.43        6.34      2.76 o 
  -1  14  11       62.24       66.00      7.48 o 
   0  14  11        3.80        2.38      2.41 o 
   1  14  11        1.02        0.05      2.34 o 
  -2 -13  12        7.83       10.08      5.53 o 
  -1 -13  12       13.75       14.95      5.85 o 
   0 -13  12       14.02       29.26      6.50 o 
   1 -13  12        6.27        6.83      4.55 o 
  -2 -12  12       87.56       85.18     11.05 o 
  -1 -12  12        5.92        0.00      4.23 o 
   0 -12  12       75.82       71.85      9.43 o 
   1 -12  12       12.54       11.70      4.55 o 
   2 -12  12       11.48       12.46      2.87 o 
  -3 -11  12      108.04      123.20      6.69 o 
  -2 -11  12       25.42       31.53      6.83 o 
  -1 -11  12       40.08       37.71      7.15 o 
   0 -11  12       49.45       62.42      8.45 o 
   1 -11  12       12.78       16.90      5.20 o 
   2 -11  12       23.91       24.15      3.43 o 
  -3 -10  12       19.68       24.56      5.69 o 
  -2 -10  12       77.52       75.75     10.08 o 
  -1 -10  12       43.75       39.01      7.48 o 
   0 -10  12       97.62      103.39     10.73 o 
   1 -10  12        8.34        7.15      3.90 o 
   2 -10  12       33.63       28.93      3.56 o 
   3 -10  12        9.34       10.08      4.23 o 
  -4  -9  12       69.55       77.37     11.05 o 
  -3  -9  12       28.93       29.26      3.64 o 
  -2  -9  12      101.49      111.84     11.70 o 
  -1  -9  12       33.96       22.43      5.85 o 
   0  -9  12        6.51       15.60      4.88 o 
   1  -9  12      128.98      135.84      6.01 o 
   2  -9  12       14.49       14.10      2.81 o 
   3  -9  12        1.86        0.00      2.93 o 
  -4  -8  12       45.80       43.56      8.45 o 
  -3  -8  12       51.36       44.56      4.33 o 
  -2  -8  12       87.81       93.33      5.56 o 
  -1  -8  12       58.58       56.24      8.13 o 
   0  -8  12      103.51       99.81     10.08 o 
   1  -8  12       19.34       19.30      2.95 o 
   2  -8  12       59.74       61.64      4.67 o 
   3  -8  12        6.04        2.60      3.25 o 
  -4  -7  12       59.49       65.29     10.89 o 
  -3  -7  12        2.84        8.04      2.29 o 
  -2  -7  12        8.13       10.62      4.39 o 
  -1  -7  12       48.57       29.58      6.18 o 
   0  -7  12       13.55       12.68      4.23 o 
   1  -7  12      349.38      321.31      9.77 o 
   2  -7  12       68.56       62.46      8.45 o 
   3  -7  12        9.77        9.91      2.41 o 
  -4  -6  12       53.55       55.27      8.78 o 
  -3  -6  12        4.29        2.73      2.00 o 
  -2  -6  12       44.21       44.88      4.03 o 
  -1  -6  12      221.65      221.44     13.66 o 
   0  -6  12       15.10       13.00      4.55 o 
   1  -6  12       52.02       54.36      4.14 o 
   2  -6  12      306.04      288.46      9.16 o 
   3  -6  12       37.43       34.59      3.56 o 
   4  -6  12       12.72       14.95      4.55 o 
  -4  -5  12       60.63       63.72      9.10 o 
  -3  -5  12       53.74       60.75      5.85 o 
  -2  -5  12      180.31      195.21      7.40 o 
  -1  -5  12       44.63       38.35      3.66 o 
   0  -5  12      209.32      227.74     12.36 o 
   1  -5  12      253.03      246.74      9.27 o 
   2  -5  12       26.20       25.31      3.05 o 
   3  -5  12       65.13       76.26      4.81 o 
   4  -5  12       13.23       12.68      3.90 o 
  -5  -4  12        1.10        0.98      4.23 o 
  -4  -4  12       38.21       34.79      7.15 o 
  -3  -4  12       60.63       49.26      5.04 o 
  -2  -4  12      105.60      109.24      7.28 o 
  -1  -4  12       35.40       37.99      3.73 o 
   0  -4  12       16.02       13.37      2.00 o 
   1  -4  12      359.60      350.57      9.92 o 
   2  -4  12       82.30       78.90      3.96 o 
   3  -4  12       31.89       33.87      3.45 o 
   4  -4  12       17.37       17.23      4.23 o 
  -5  -3  12        8.49        7.15      4.88 o 
  -4  -3  12       30.02       33.48      7.15 o 
  -3  -3  12       85.32       75.97      9.75 o 
  -2  -3  12       66.02       64.75      2.79 o 
  -1  -3  12        3.77        4.09      1.28 o 
   0  -3  12      346.11      320.56      6.42 o 
   1  -3  12      382.76      331.29      9.84 o 
   2  -3  12      131.93      116.30      4.64 o 
   3  -3  12       12.98       16.10      2.76 o 
   4  -3  12       20.07       26.66      5.20 o 
  -5  -2  12       25.31       24.06      6.50 o 
  -4  -2  12       86.03      100.78     11.05 o 
  -3  -2  12       57.18       58.08      3.75 o 
  -2  -2  12      144.68      144.61      4.14 o 
  -1  -2  12      342.66      363.29     19.47 o 
   0  -2  12       50.03       51.35      2.63 o 
   1  -2  12      263.80      262.03      5.77 o 
   2  -2  12      240.44      245.07      8.19 o 
   3  -2  12       54.51       62.22      4.48 o 
   4  -2  12       45.44       49.09      6.50 o 
  -5  -1  12        1.03        1.95      3.90 o 
  -4  -1  12       21.77       20.16      5.85 o 
  -3  -1  12      469.38      451.21     11.85 o 
  -2  -1  12       64.28       65.37      2.77 o 
  -1  -1  12       13.04       19.18      2.84 o 
   0  -1  12      483.66      483.20     11.54 o 
   1  -1  12      121.53      116.52      3.64 o 
   2  -1  12       95.31       96.26      3.94 o 
   3  -1  12       16.05       17.49      2.73 o 
   4  -1  12       11.52        9.13      2.53 o 
  -5   0  12       43.18       51.04      8.45 o 
  -4   0  12       50.18       54.94      8.13 o 
  -3   0  12        3.55        2.28      1.63 o 
  -2   0  12       27.56       29.47      2.71 o 
  -1   0  12        1.20        0.63      1.09 o 
   0   0  12      221.43      251.71      6.03 o 
   1   0  12      174.05      174.87      4.55 o 
   2   0  12      354.38      363.01      7.61 o 
   3   0  12       72.55       79.72      4.71 o 
   4   0  12        4.82        1.73      2.44 o 
  -5   1  12        0.85        3.25      3.90 o 
  -3   1  12      460.83      446.89     13.99 o 
  -2   1  12       63.21       63.90      3.10 o 
  -1   1  12       13.55       18.48      2.54 o 
   0   1  12      481.17      484.07      8.27 o 
   1   1  12      123.48      113.51      4.36 o 
   2   1  12       95.97       99.24      3.71 o 
   3   1  12       14.86       10.50      2.53 o 
   4   1  12       11.96       11.75      2.96 o 
  -5   2  12       24.89       23.73      6.50 o 
  -2   2  12      142.15      144.15      5.20 o 
  -1   2  12      339.39      357.66      7.74 o 
   0   2  12       48.69       51.06      2.39 o 
   1   2  12      264.51      265.20      5.90 o 
   2   2  12      245.14      238.96      5.89 o 
   3   2  12       51.66       51.60      7.64 o 
   4   2  12       45.31       46.63      4.12 o 
  -2   3  12       68.46       72.20      3.33 o 
  -1   3  12        4.48        5.36      1.61 o 
   0   3  12      344.29      326.16      6.23 o 
   1   3  12      387.64      371.32      7.27 o 
   2   3  12      133.44      115.50      4.06 o 
   3   3  12       13.26       15.60      2.87 o 
   4   3  12       20.75       26.48      2.96 o 
  -4   4  12       38.47       44.21      3.58 o 
  -2   4  12      102.40      107.29      6.18 o 
  -1   4  12       35.60       38.83      2.96 o 
   0   4  12       16.60       18.21      1.80 o 
   1   4  12      353.61      336.30      7.03 o 
   2   4  12       86.84       84.50      3.94 o 
   3   4  12       31.74       37.37      3.05 o 
   4   4  12       18.20       20.64      2.72 o 
  -4   5  12       61.68       55.27      4.23 o 
  -3   5  12       52.10       51.37      4.23 o 
  -2   5  12      172.76      172.33      8.78 o 
  -1   5  12       43.73       43.82      1.70 o 
   0   5  12      210.53      228.89      5.81 o 
   1   5  12      252.24      250.85      6.77 o 
   2   5  12       27.13       23.83      2.46 o 
   3   5  12       63.78       77.19      5.60 o 
   4   5  12       13.12       17.32      4.55 o 
  -4   6  12       54.79       50.39      4.23 o 
  -3   6  12        4.77        3.58      2.28 o 
  -2   6  12       43.42       46.49      4.55 o 
  -1   6  12      224.88      243.40     10.39 o 
   0   6  12       15.22       13.06      1.71 o 
   1   6  12       52.56       57.27      3.15 o 
   2   6  12      308.95      298.66      9.84 o 
   3   6  12       37.24       25.59      3.66 o 
   4   6  12       13.37       12.50      3.19 o 
  -4   7  12       60.00       58.84      4.88 o 
  -3   7  12        2.71        5.20      2.60 o 
  -2   7  12        9.22        7.48      2.93 o 
  -1   7  12       48.73       49.92      2.96 o 
   0   7  12       13.32       12.84      1.68 o 
   1   7  12      357.72      326.30      7.15 o 
   2   7  12       68.11       55.12      6.01 o 
   3   7  12        9.73       11.78      2.99 o 
  -4   8  12       46.59       55.27      5.20 o 
  -3   8  12       51.13       52.67      5.20 o 
  -2   8  12       87.75       97.53      6.83 o 
  -1   8  12       58.59       63.75      3.29 o 
   0   8  12      105.36      105.89      4.57 o 
   1   8  12       18.97       19.52      2.48 o 
   2   8  12       60.53       58.02      4.71 o 
   3   8  12        6.43        5.96      5.20 o 
  -4   9  12       70.88       69.25      5.85 o 
  -3   9  12       29.45       36.41      4.88 o 
  -2   9  12       98.90      108.91      7.15 o 
  -1   9  12       32.18       28.90      2.40 o 
   0   9  12        6.95        8.81      1.70 o 
   1   9  12      130.30      132.07      6.30 o 
   2   9  12       14.58       13.96      4.71 o 
   3   9  12        1.98        1.95      2.76 o 
  -3  10  12       19.78       21.78      4.23 o 
  -2  10  12       77.80       79.65      6.83 o 
  -1  10  12       43.41       45.82      3.11 o 
   0  10  12       99.21       96.91      4.21 o 
   1  10  12        8.49        7.48      2.53 o 
   2  10  12       34.57       31.03      3.91 o 
   3  10  12        9.39       10.11      3.10 o 
  -3  11  12      107.71      110.21      7.80 o 
  -2  11  12       24.56       29.91      4.88 o 
  -1  11  12       40.51       40.41      3.59 o 
   0  11  12       51.25       57.86      3.68 o 
   1  11  12       12.56        9.01      2.53 o 
   2  11  12       23.83       30.95      3.89 o 
  -2  12  12       87.07       93.63      7.80 o 
  -1  12  12        5.85        8.13      3.90 o 
   0  12  12       77.15       80.00      5.00 o 
   1  12  12       13.28        9.07      4.55 o 
   2  12  12       11.37        7.79      2.87 o 
  -2  13  12        7.99        6.50      3.90 o 
  -1  13  12       13.41       10.08      4.23 o 
   0  13  12       14.85       17.98      3.12 o 
   1  13  12        6.07        6.44      2.87 o 
   0 -13  13        3.68        2.60      4.55 o 
  -2 -12  13       25.02       31.21      7.80 o 
  -1 -12  13       81.58       89.73     10.73 o 
   0 -12  13        1.52        0.00      3.90 o 
   1 -12  13       13.39       14.63      5.53 o 
  -2 -11  13       94.50       94.28     11.70 o 
  -1 -11  13       10.17        4.55      4.55 o 
   0 -11  13       25.53       31.86      6.50 o 
   1 -11  13       34.07       32.51      6.18 o 
   2 -11  13        1.62        4.91      2.50 o 
  -3 -10  13       49.36       51.48      5.02 o 
  -2 -10  13       26.85       28.15      3.66 o 
  -1 -10  13       43.95       56.24      8.78 o 
   0 -10  13        9.91        5.85      4.55 o 
   1 -10  13       12.04        8.78      4.55 o 
   2 -10  13        4.10        8.75      2.73 o 
  -3  -9  13       77.40       87.86      5.65 o 
  -2  -9  13       14.61       12.23      3.00 o 
  -1  -9  13        2.05        0.98      3.58 o 
   0  -9  13      151.91      150.86     11.38 o 
   1  -9  13       15.59       22.05      3.05 o 
   2  -9  13       11.92       10.09      2.58 o 
   3  -9  13       37.75       44.54      5.85 o 
  -3  -8  13        5.88        3.71      3.41 o 
  -2  -8  13       83.18       72.50      4.97 o 
  -1  -8  13       48.72       51.37      7.80 o 
   0  -8  13       12.09        8.78      4.55 o 
   1  -8  13       89.36       90.65     13.65 o 
   2  -8  13        1.77        1.25      3.41 o 
   3  -8  13       26.48       24.38      4.55 o 
  -4  -7  13        8.63       15.74      4.71 o 
  -3  -7  13       66.25       71.74      5.35 o 
  -2  -7  13       86.71       91.37      5.56 o 
  -1  -7  13       14.23        8.78      4.55 o 
   0  -7  13      245.43      236.07     13.98 o 
   1  -7  13       10.44        2.93      5.53 o 
   2  -7  13       10.48       14.14      3.41 o 
   3  -7  13       20.27       21.13      4.55 o 
  -4  -6  13        2.27        8.45      5.53 o 
  -3  -6  13        4.70        0.74      2.60 o 
  -2  -6  13        4.13        5.19      2.76 o 
  -1  -6  13       24.74       18.92      2.95 o 
   0  -6  13       15.06       26.01      5.85 o 
   1  -6  13       43.51       47.37      4.23 o 
   2  -6  13       28.62       18.17      2.96 o 
   3  -6  13       68.09       71.20      6.83 o 
  -4  -5  13       17.32       13.65      5.85 o 
  -3  -5  13       87.38       85.57      5.51 o 
  -2  -5  13       42.01       33.19      3.73 o 
  -1  -5  13       97.24       89.85      5.35 o 
   0  -5  13      386.88      360.68     17.56 o 
   1  -5  13       44.96       39.33      3.66 o 
   2  -5  13       85.80       95.14      5.23 o 
   3  -5  13       45.66       45.03      4.14 o 
  -4  -4  13       15.10       11.05      5.85 o 
  -3  -4  13       25.72       23.24      3.49 o 
  -2  -4  13      135.18      126.19      6.99 o 
  -1  -4  13       18.82       18.75      2.95 o 
   0  -4  13       39.05       46.37      5.62 o 
   1  -4  13      116.20      107.65      7.64 o 
   2  -4  13      153.00      154.72      5.50 o 
   3  -4  13       19.57       14.68      2.87 o 
   4  -4  13       15.49       13.65      4.55 o 
  -4  -3  13       32.15       36.74      7.80 o 
  -3  -3  13       98.25       86.91      5.56 o 
  -2  -3  13       62.17       59.66      5.86 o 
  -1  -3  13        1.78        2.03      1.93 o 
   0  -3  13       87.89       91.24      3.17 o 
   1  -3  13       32.30       37.04      5.44 o 
   2  -3  13       44.20       47.94      4.87 o 
   3  -3  13       24.53       26.13      6.50 o 
   4  -3  13       36.63       39.01      5.85 o 
  -4  -2  13       39.03       53.64      8.78 o 
  -3  -2  13       37.30       38.23      3.90 o 
  -2  -2  13        6.43        5.10      1.74 o 
  -1  -2  13       30.78       30.86      5.04 o 
   0  -2  13      198.35      203.46      6.38 o 
   1  -2  13      357.15      359.51      7.79 o 
   2  -2  13       38.70       37.61      2.99 o 
   3  -2  13       43.11       52.67      3.57 o 
   4  -2  13        0.57        0.07      2.17 o 
  -4  -1  13       72.62       69.57      9.43 o 
  -3  -1  13       37.02       40.78      4.39 o 
  -2  -1  13       41.13       47.66      3.51 o 
  -1  -1  13      138.13      125.02      5.52 o 
   0  -1  13       63.44       68.28      3.15 o 
   1  -1  13       46.66       48.51      2.93 o 
   2  -1  13       53.92       55.34      3.17 o 
   3  -1  13        2.97        3.58      2.30 o 
   4  -1  13       57.46       60.77      4.94 o 
  -4   0  13       50.94       40.31      7.48 o 
  -3   0  13       39.37       43.89      3.58 o 
  -2   0  13       27.42       24.67      2.64 o 
  -1   0  13      159.13      176.97     10.63 o 
   0   0  13       61.49       70.76      3.03 o 
   1   0  13       10.97        7.72      1.57 o 
   2   0  13      191.78      200.18      5.40 o 
   3   0  13       34.09       21.61      3.10 o 
   4   0  13       31.93       32.07      5.69 o 
  -3   1  13       37.84       39.01      3.58 o 
  -2   1  13       42.33       42.26      4.23 o 
  -1   1  13      137.90      127.53      4.29 o 
   0   1  13       63.81       67.32      2.57 o 
   1   1  13       48.96       48.92      2.77 o 
   2   1  13       51.52       51.50      3.06 o 
   3   1  13        2.81        4.29      2.41 o 
   4   1  13       57.50       63.05     10.40 o 
  -3   2  13       37.07       42.26      3.58 o 
  -2   2  13        6.53        2.93      2.28 o 
  -1   2  13       28.89       26.98      2.99 o 
   0   2  13      197.03      205.91      4.60 o 
   1   2  13      361.78      352.57      7.27 o 
   2   2  13       39.01       35.43      2.86 o 
   3   2  13       42.35       49.61      4.25 o 
   4   2  13        0.65        0.00      2.03 o 
  -3   3  13       97.75       98.84      5.53 o 
  -2   3  13       65.85       68.60      5.20 o 
  -1   3  13        2.18        2.60      2.28 o 
   0   3  13       88.04       98.10      3.08 o 
   1   3  13       29.68       31.43      2.39 o 
   2   3  13       46.09       43.14      3.16 o 
   3   3  13       24.67       21.23      3.25 o 
   4   3  13       37.06       42.80      5.49 o 
  -4   4  13       15.20       24.71      2.93 o 
  -2   4  13      132.48      120.95      7.15 o 
  -1   4  13       18.34       13.65      3.25 o 
   0   4  13       37.14       46.70      2.64 o 
   1   4  13      115.60      106.36      6.62 o 
   2   4  13      154.84      152.23      5.35 o 
   3   4  13       20.22       19.44      2.61 o 
   4   4  13       15.74       16.55      3.92 o 
  -4   5  13       16.86       17.55      2.93 o 
  -2   5  13       43.98       34.79      4.55 o 
  -1   5  13       95.46       98.51      7.15 o 
   0   5  13      386.41      387.17      8.33 o 
   1   5  13       47.05       45.91      3.51 o 
   2   5  13       82.28       90.06      7.15 o 
   3   5  13       46.75       51.53      7.64 o 
  -4   6  13        2.42        4.88      2.28 o 
  -3   6  13        4.58        2.93      2.28 o 
  -2   6  13        3.77        4.39      1.84 o 
  -1   6  13       24.72       21.78      4.23 o 
   0   6  13       14.64       26.24      2.28 o 
   1   6  13       45.38       43.50      2.76 o 
   2   6  13       29.83       30.04      3.51 o 
   3   6  13       69.20       66.69      5.40 o 
  -4   7  13        8.71        6.83      2.93 o 
  -3   7  13       66.39       71.52      5.53 o 
  -2   7  13       87.21      111.01      5.04 o 
  -1   7  13       15.01        9.24      2.17 o 
   0   7  13      247.79      248.20      5.68 o 
   1   7  13       10.41        9.17      1.98 o 
   2   7  13       11.50       11.87      4.39 o 
   3   7  13       19.67       23.57      3.68 o 
  -3   8  13        5.79        5.53      2.93 o 
  -2   8  13       82.12       87.27     12.84 o 
  -1   8  13       47.61       51.17      6.83 o 
   0   8  13       11.52        9.39      1.86 o 
   1   8  13       88.77       80.86      6.54 o 
   2   8  13        1.46        3.10      2.26 o 
   3   8  13       27.23       29.58      4.21 o 
  -3   9  13       77.68       92.01      6.83 o 
  -2   9  13       15.12       21.78      4.23 o 
  -1   9  13        2.09        2.93      2.07 o 
   0   9  13      153.58      151.29      8.56 o 
   1   9  13       15.99       15.36      2.96 o 
   2   9  13       11.53       17.91      3.10 o 
   3   9  13       37.83       43.82      4.67 o 
  -3  10  13       49.59       62.74      6.50 o 
  -2  10  13       26.64       26.01      4.88 o 
  -1  10  13       43.20       37.71      5.53 o 
   0  10  13        9.67       13.35      3.21 o 
   1  10  13       11.82       12.13      2.96 o 
   2  10  13        3.85        5.72      2.64 o 
  -2  11  13       93.81      115.74      8.13 o 
  -1  11  13       10.26       12.35      4.23 o 
   0  11  13       25.44       28.44      7.15 o 
   1  11  13       34.44       27.55      3.59 o 
   2  11  13        1.56        0.43      2.41 o 
  -2  12  13       24.45       19.18      4.88 o 
  -1  12  13       80.12       76.40      8.13 o 
   0  12  13        1.58        0.33      3.25 o 
   1  12  13       13.29       11.47      3.19 o 
   0  13  13        3.41        6.50      4.23 o 
  -2 -11  14       11.14       12.41      3.09 o 
  -1 -11  14       30.14       20.48      6.50 o 
   0 -11  14       16.61       13.98      5.20 o 
   1 -11  14        1.96        0.65      3.90 o 
  -2 -10  14       83.04       85.65      5.71 o 
  -1 -10  14       49.03       48.44      8.13 o 
   0 -10  14       19.53       15.60      5.53 o 
   1 -10  14       16.07       28.93      6.18 o 
   2 -10  14        6.77        7.29      2.65 o 
  -3  -9  14       25.62       24.89      7.15 o 
  -2  -9  14       28.65       33.00      4.08 o 
  -1  -9  14       47.52       46.16      7.80 o 
   0  -9  14        9.11        3.58      4.55 o 
   1  -9  14       22.25       24.06      5.85 o 
   2  -9  14        4.26        0.19      2.17 o 
  -3  -8  14        2.25        0.44      2.76 o 
  -2  -8  14        8.61       11.29      2.95 o 
  -1  -8  14       19.80       21.13      6.18 o 
   0  -8  14        6.01        9.43      4.23 o 
   1  -8  14       10.19       13.01      4.55 o 
   2  -8  14       18.24       25.50      3.51 o 
  -3  -7  14        2.92        1.58      7.64 o 
  -2  -7  14       21.34       19.90      3.25 o 
  -1  -7  14      107.98      103.73     10.24 o 
   0  -7  14       20.09       11.70      4.88 o 
   1  -7  14       84.84       90.40      4.99 o 
   2  -7  14       17.75       21.42      3.22 o 
   3  -7  14        0.73        0.00      2.93 o 
  -4  -6  14       35.97       34.46      8.13 o 
  -3  -6  14       35.10       30.93      3.79 o 
  -2  -6  14       49.70       46.69      4.51 o 
  -1  -6  14        3.26        0.00      3.58 o 
   0  -6  14       32.77       41.94      7.15 o 
   1  -6  14        0.27        0.21      1.86 o 
   2  -6  14       26.73       28.48      6.18 o 
   3  -6  14        3.66        2.60      3.25 o 
  -4  -5  14       44.28       41.94      8.45 o 
  -3  -5  14        9.03        4.31      2.46 o 
  -2  -5  14       43.81       46.86      4.51 o 
  -1  -5  14       58.32       59.51      6.18 o 
   0  -5  14       55.19       53.74      4.61 o 
   1  -5  14       94.63       97.11      4.99 o 
   2  -5  14       55.82       59.91      4.68 o 
   3  -5  14        8.76       11.70      3.90 o 
  -4  -4  14       10.99       14.30      6.50 o 
  -3  -4  14        5.86        6.37      2.70 o 
  -2  -4  14       29.29       24.84      3.54 o 
  -1  -4  14       10.41       11.46      2.65 o 
   0  -4  14       28.48       26.68      2.34 o 
   1  -4  14        9.84       10.10      2.60 o 
   2  -4  14       38.72       42.82      4.06 o 
   3  -4  14       18.72       13.65      4.23 o 
  -4  -3  14       17.75       17.55      6.50 o 
  -3  -3  14       39.83       47.32      4.68 o 
  -2  -3  14      144.56      131.19      5.05 o 
  -1  -3  14       18.93       19.35      2.51 o 
   0  -3  14      126.15      117.84      3.66 o 
   1  -3  14      120.77      119.27      4.57 o 
   2  -3  14       33.82       32.39      2.93 o 
   3  -3  14       40.06       39.23      3.25 o 
  -4  -2  14        8.34       11.05      5.53 o 
  -3  -2  14        8.46       10.98      9.75 o 
  -2  -2  14       36.72       37.48      5.46 o 
  -1  -2  14       12.95       19.57      4.55 o 
   0  -2  14       53.87       56.46      3.39 o 
   1  -2  14       72.61       70.53      3.74 o 
   2  -2  14       32.43       30.26      3.43 o 
   3  -2  14       10.35       11.75      2.20 o 
  -4  -1  14        9.86       11.38      5.53 o 
  -3  -1  14      166.92      166.10     10.08 o 
  -2  -1  14      116.88      127.50      5.37 o 
  -1  -1  14       60.69       63.04      5.36 o 
   0  -1  14       90.47       91.90      3.51 o 
   1  -1  14       19.54       19.44      1.98 o 
   2  -1  14       90.60       96.47      4.94 o 
   3  -1  14       75.19       73.83      5.27 o 
  -4   0  14        0.01        0.00      4.23 o 
  -3   0  14        0.59        0.65      1.95 o 
  -2   0  14        1.42        1.30      1.61 o 
  -1   0  14      112.05      110.62     10.40 o 
   0   0  14       89.84      107.04      8.98 o 
   1   0  14       16.06       18.05      1.97 o 
   2   0  14        0.35        1.49      2.17 o 
   3   0  14       97.01      111.85      5.86 o 
  -3   1  14      165.55      175.57      7.80 o 
  -2   1  14      117.01      122.90      7.15 o 
  -1   1  14       61.20       67.95      4.44 o 
   0   1  14       90.68       96.41      3.58 o 
   1   1  14       19.09       20.63      2.01 o 
   2   1  14       91.47       92.33      4.94 o 
   3   1  14       73.94       72.57      6.01 o 
  -3   2  14        7.74       14.95      2.93 o 
  -2   2  14       35.13       38.04      4.55 o 
  -1   2  14       12.20       18.64      2.76 o 
   0   2  14       54.10       51.85      2.40 o 
   1   2  14       74.46       74.29      3.26 o 
   2   2  14       33.52       35.14      3.56 o 
   3   2  14        9.84       13.32      2.87 o 
  -3   3  14       41.29       40.96      4.23 o 
  -2   3  14      146.39      128.75      7.48 o 
  -1   3  14       18.85       17.88      3.90 o 
   0   3  14      121.30      114.77      3.99 o 
   1   3  14      117.98      116.21      3.90 o 
   2   3  14       32.01       34.83      4.88 o 
   3   3  14       42.33       47.64      4.37 o 
  -3   4  14        5.15        2.93      2.28 o 
  -2   4  14       28.43       28.61      4.23 o 
  -1   4  14       11.50        7.48      2.93 o 
   0   4  14       28.23       29.09      2.95 o 
   1   4  14       10.49       11.41      1.91 o 
   2   4  14       36.31       38.73      3.79 o 
   3   4  14       19.14       19.18      2.74 o 
  -3   5  14        9.51       13.98      2.93 o 
  -2   5  14       45.08       64.04      6.18 o 
  -1   5  14       57.74       65.67      6.83 o 
   0   5  14       56.05       56.55      2.89 o 
   1   5  14       91.64       86.67      4.81 o 
   2   5  14       56.25       47.14      5.85 o 
   3   5  14        8.40        5.27      2.81 o 
  -4   6  14       35.99       40.31      4.55 o 
  -3   6  14       34.16       35.03      3.22 o 
  -2   6  14       48.51       53.34      4.02 o 
  -1   6  14        2.90        0.33      2.60 o 
   0   6  14       32.87       32.60      2.42 o 
   1   6  14        0.26        0.00      1.74 o 
   2   6  14       26.36       23.95      3.45 o 
   3   6  14        3.81        2.11      3.09 o 
  -3   7  14        2.89        6.18      2.60 o 
  -2   7  14       22.05       17.21      2.76 o 
  -1   7  14      108.06      103.07      5.27 o 
   0   7  14       20.19       20.99      2.13 o 
   1   7  14       85.18       88.01      5.08 o 
   2   7  14       16.92       12.21      2.96 o 
   3   7  14        0.69        1.22      2.41 o 
  -3   8  14        2.35        3.25      2.93 o 
  -2   8  14        9.24       17.19      3.90 o 
  -1   8  14       19.16       24.71      4.55 o 
   0   8  14        5.93        9.34      2.50 o 
   1   8  14        9.47        8.70      2.76 o 
   2   8  14       18.20       16.26      3.22 o 
  -3   9  14       26.18       26.01      4.55 o 
  -2   9  14       28.82       32.18      5.20 o 
  -1   9  14       46.10       49.41      6.18 o 
   0   9  14        9.03        9.17      2.41 o 
   1   9  14       22.06       22.95      3.28 o 
   2   9  14        4.41        3.09      3.09 o 
  -2  10  14       82.21       92.33      7.48 o 
  -1  10  14       49.17       44.54      6.18 o 
   0  10  14       19.65       21.94      7.15 o 
   1  10  14       16.44       18.52      4.39 o 
   2  10  14        6.44        6.51      2.87 o 
  -2  11  14       11.03       14.95      4.23 o 
  -1  11  14       29.88       19.51      4.88 o 
   0  11  14       16.48       11.05      4.23 o 
   1  11  14        1.90        5.54      2.58 o 
  -1 -10  15       35.44       36.09      7.80 o 
   0 -10  15        9.12        5.20      4.23 o 
   1 -10  15        4.00        5.85      4.23 o 
  -2  -9  15       42.54       45.42      4.99 o 
  -1  -9  15       12.11       18.91      3.43 o 
   0  -9  15       92.99       96.56     11.05 o 
   1  -9  15       19.93       19.51      5.85 o 
  -2  -8  15        6.08        4.55      2.46 o 
  -1  -8  15       40.68       42.02      4.68 o 
   0  -8  15        3.15        8.45      4.55 o 
   1  -8  15       44.03       54.62      7.80 o 
   2  -8  15        4.86        2.97      2.34 o 
  -3  -7  15       38.90       39.53      7.64 o 
  -2  -7  15        6.13        3.25      2.41 o 
  -1  -7  15        2.07        1.76      2.16 o 
   0  -7  15      147.03      155.09     11.70 o 
   1  -7  15       33.16       32.54      3.73 o 
   2  -7  15       18.16       21.20      3.28 o 
  -3  -6  15       46.44       52.33      5.11 o 
  -2  -6  15        3.06        0.87      2.21 o 
  -1  -6  15       87.53       77.36      9.43 o 
   0  -6  15        4.25        6.83      2.41 o 
   1  -6  15       82.26       74.83      4.97 o 
   2  -6  15        2.96        4.61      2.41 o 
  -3  -5  15       35.94       36.72      4.22 o 
  -2  -5  15       35.05       37.05     10.40 o 
  -1  -5  15       11.57        9.36      2.73 o 
   0  -5  15      136.93      135.79      6.79 o 
   1  -5  15       65.79       67.28      6.13 o 
   2  -5  15       16.35       14.26      3.05 o 
  -3  -4  15       31.34       40.64      4.57 o 
  -2  -4  15        0.00        0.91      2.17 o 
  -1  -4  15       18.11       15.89      3.41 o 
   0  -4  15        0.94        3.44      2.34 o 
   1  -4  15       98.42      101.72      4.53 o 
   2  -4  15       18.36       18.72      2.51 o 
   3  -4  15        1.72        0.59      2.41 o 
  -4  -3  15       80.67       83.23     11.38 o 
  -3  -3  15       48.17       39.85      4.55 o 
  -2  -3  15       25.53       19.92      2.55 o 
  -1  -3  15        7.48        7.63      2.02 o 
   0  -3  15       59.00       64.39      5.52 o 
   1  -3  15       46.38       51.10      3.41 o 
   2  -3  15       40.34       39.82      3.29 o 
   3  -3  15       14.08       15.01      3.58 o 
  -4  -2  15        0.92        0.00      3.58 o 
  -3  -2  15       40.96       38.68      4.23 o 
  -2  -2  15       24.90       33.31      3.56 o 
  -1  -2  15       36.19       34.13      3.56 o 
   0  -2  15       40.07       36.64      3.89 o 
   1  -2  15      106.99      102.19      4.91 o 
   2  -2  15       25.38       27.26      3.69 o 
   3  -2  15       11.62       11.92      2.37 o 
  -4  -1  15       99.33      100.78     12.35 o 
  -3  -1  15       33.78       31.28      3.59 o 
  -2  -1  15       39.68       34.69      3.51 o 
  -1  -1  15       65.53       74.62      6.99 o 
   0  -1  15      139.64      123.84      9.10 o 
   1  -1  15       94.47      100.98      4.10 o 
   2  -1  15       51.15       55.21      4.35 o 
   3  -1  15       14.59       18.40      3.58 o 
  -4   0  15        0.07        0.00      4.23 o 
  -3   0  15       13.59       12.03      2.93 o 
  -2   0  15       48.19       48.84      4.02 o 
  -1   0  15       25.57       28.45      3.45 o 
   0   0  15        2.97        3.11      2.03 o 
   1   0  15       24.03       23.24      2.41 o 
   2   0  15        0.09        0.00      2.76 o 
   3   0  15       31.70       35.90      4.02 o 
  -3   1  15       33.74       37.06      4.23 o 
  -2   1  15       39.41       47.46      5.20 o 
  -1   1  15       64.38       68.94      4.94 o 
   0   1  15      141.60      124.15      6.09 o 
   1   1  15       93.62      103.12      4.15 o 
   2   1  15       52.00       52.74      4.44 o 
   3   1  15       14.24       18.06      3.10 o 
  -3   2  15       39.84       44.86      4.88 o 
  -2   2  15       25.63       25.36      3.90 o 
  -1   2  15       36.62       32.18      4.88 o 
   0   2  15       40.99       39.54      4.71 o 
   1   2  15      106.29      102.41      5.75 o 
   2   2  15       25.03       25.56      3.33 o 
   3   2  15       11.60       13.86      2.99 o 
  -3   3  15       48.24       46.16      4.88 o 
  -2   3  15       25.16       22.11      3.90 o 
  -1   3  15        8.45        8.45      3.58 o 
   0   3  15       61.85       71.88      3.55 o 
   1   3  15       45.91       50.73      3.30 o 
   2   3  15       41.69       49.04      6.01 o 
   3   3  15       13.82       12.43      2.87 o 
  -3   4  15       31.93       34.78      4.55 o 
  -2   4  15        0.03        0.00      2.28 o 
  -1   4  15       18.04       15.60      3.90 o 
   0   4  15        0.88        4.79      1.92 o 
   1   4  15       96.73       88.37      4.10 o 
   2   4  15       18.15       19.06      3.58 o 
   3   4  15        1.75        1.43      1.86 o 
  -3   5  15       35.57       40.64      4.88 o 
  -2   5  15       35.32       33.81      4.88 o 
  -1   5  15       11.91       15.93      4.23 o 
   0   5  15      138.19      142.08      7.48 o 
   1   5  15       65.90       68.47      4.53 o 
   2   5  15       16.82       21.13      4.23 o 
  -3   6  15       45.88       51.37      5.20 o 
  -2   6  15        2.79        0.00      1.71 o 
  -1   6  15       88.05       92.01      7.48 o 
   0   6  15        3.98        7.80      2.93 o 
   1   6  15       82.52       87.59      4.26 o 
   2   6  15        3.27        2.24      2.76 o 
  -3   7  15       40.68       44.86      5.20 o 
  -2   7  15        5.35        4.11      2.17 o 
  -1   7  15        2.09        1.63      2.93 o 
   0   7  15      148.40      150.86      9.43 o 
   1   7  15       33.14       37.25      3.75 o 
   2   7  15       18.54       27.04      3.66 o 
  -2   8  15        5.95        8.78      3.58 o 
  -1   8  15       41.93       43.89      5.85 o 
   0   8  15        2.68        3.58      3.58 o 
   1   8  15       44.69       43.28      4.12 o 
   2   8  15        4.62        6.98      2.87 o 
  -2   9  15       41.98       52.67      6.18 o 
  -1   9  15       11.84       12.03      4.23 o 
   0   9  15       93.43      110.54      8.78 o 
   1   9  15       20.19       25.68      5.53 o 
  -1  10  15       35.21       34.78      5.85 o 
   0  10  15        9.76        8.45      4.23 o 
   1  10  15        4.34        5.53      3.90 o 
  -1  -9  16      106.46      106.12      6.73 o 
   0  -9  16       48.74       46.49      8.45 o 
  -1  -8  16        0.17        0.61      2.41 o 
   0  -8  16        2.25        4.88      2.46 o 
   1  -8  16       13.09       22.43      5.53 o 
  -2  -7  16        4.54        9.51      4.06 o 
  -1  -7  16       77.03       69.50      5.70 o 
   0  -7  16        8.36        8.45      3.05 o 
   1  -7  16       41.14       52.02      7.80 o 
  -2  -6  16       30.70       33.14      4.38 o 
  -1  -6  16        6.58        4.67      2.76 o 
   0  -6  16       17.16       15.22      5.20 o 
   1  -6  16       60.56       63.50      9.10 o 
   2  -6  16        5.49        7.67      2.81 o 
  -3  -5  16       47.96       48.82      5.17 o 
  -2  -5  16        1.32        2.11      2.41 o 
  -1  -5  16       84.79       85.38     12.52 o 
   0  -5  16       23.66       25.15      3.73 o 
   1  -5  16       43.52       43.09      4.61 o 
   2  -5  16       81.15       83.31      6.57 o 
  -3  -4  16       19.04       20.58      3.79 o 
  -2  -4  16       58.72       59.38      5.31 o 
  -1  -4  16       10.64        6.16      2.58 o 
   0  -4  16       64.87       63.26      5.39 o 
   1  -4  16       40.94       47.79      4.76 o 
   2  -4  16        6.75       10.25      3.11 o 
  -3  -3  16       11.20       12.96      3.19 o 
  -2  -3  16       32.19       38.10      7.75 o 
  -1  -3  16       48.14       47.41      3.80 o 
   0  -3  16       71.19       79.32      7.31 o 
   1  -3  16       62.36       59.39      5.31 o 
   2  -3  16       32.28       34.54      3.20 o 
  -3  -2  16       50.33       38.69      8.45 o 
  -2  -2  16       37.17       44.80      3.73 o 
  -1  -2  16        4.21        1.46      2.07 o 
   0  -2  16       42.47       39.99      5.53 o 
   1  -2  16       40.92       45.51      5.85 o 
   2  -2  16       32.38       32.05      3.01 o 
  -3  -1  16       60.17       56.89      9.43 o 
  -2  -1  16       55.42       70.37      6.18 o 
  -1  -1  16       38.44       34.30      3.91 o 
   0  -1  16      192.75      188.91     10.73 o 
   1  -1  16       21.88       26.16      3.19 o 
   2  -1  16        6.07        5.20      2.41 o 
  -2   0  16        1.90        3.25      2.93 o 
  -1   0  16        6.54        6.01      2.41 o 
   0   0  16       16.40       14.63      4.55 o 
   1   0  16       49.21       54.76      3.39 o 
   2   0  16       76.05       69.33      4.91 o 
  -2   1  16       56.07       68.27      6.83 o 
  -1   1  16       38.37       43.88      4.25 o 
   0   1  16      192.60      209.07     11.38 o 
   1   1  16       22.54       25.00      3.36 o 
   2   1  16        5.79        5.57      2.34 o 
  -2   2  16       37.10       35.44      5.20 o 
  -1   2  16        3.74        2.28      2.93 o 
   0   2  16       41.66       42.91      5.85 o 
   1   2  16       41.51       47.39      6.84 o 
   2   2  16       32.66       36.97      9.75 o 
  -2   3  16       32.16       40.31      5.53 o 
  -1   3  16       47.82       58.19      6.83 o 
   0   3  16       70.55       81.60      8.13 o 
   1   3  16       62.41       71.62      3.76 o 
   2   3  16       31.67       36.52      5.20 o 
  -2   4  16       59.28       57.54      6.50 o 
   1   4  16       41.96       42.26      5.53 o 
   2   4  16        6.49        9.02      2.73 o 
  -2   5  16        1.12        2.93      2.93 o 
   2   5  16       79.73       87.13      7.15 o 
  -2   6  16       31.80       35.44      5.20 o 
   1   6  16       61.61       57.87      7.15 o 
   2   6  16        5.28        6.16      2.73 o 
  -2   7  16        4.51        4.23      3.25 o 
  -1   7  16       77.26       79.00      7.48 o 
   0   7  16        8.13        9.43      3.90 o 
   1   7  16       41.45       46.49      6.83 o 
  -1   8  16        0.14        2.60      3.58 o 
   0   8  16        2.24        5.20      3.90 o 
   1   8  16       12.32        9.10      4.55 o 
  -1   9  16      105.65      101.76      8.45 o 
   0   9  16       49.72       47.79      6.83 o 
   0  -7  17       76.62       78.43      6.40 o 
  -1  -6  17       13.64       21.70      3.73 o 
   0  -6  17      123.54      114.57      7.02 o 
  -2  -5  17       24.97       21.76      4.14 o 
  -1  -5  17       16.90       17.32      5.20 o 
   0  -5  17       37.21       29.01      4.55 o 
   1  -5  17       59.71       67.67      5.86 o 
  -2  -4  17       19.96       26.54      6.99 o 
  -1  -4  17       73.49       64.40      5.78 o 
   0  -4  17       43.52       42.95      4.75 o 
   1  -4  17       56.20       51.92      5.14 o 
  -2  -3  17       26.47       26.53      4.06 o 
  -1  -3  17       56.51       63.64     12.03 o 
   0  -3  17       38.03       37.98      4.53 o 
   1  -3  17       25.43       25.94      3.98 o 
  -2  -2  17       46.80       55.59      4.24 o 
  -1  -2  17        9.07       15.89      3.28 o 
   0  -2  17       18.00       23.41      4.88 o 
   1  -2  17       73.71       71.13      6.18 o 
   2  -2  17       31.36       37.34      4.58 o 
  -2  -1  17       12.11       10.57      2.73 o 
  -1  -1  17      133.36      153.78     10.08 o 
   0  -1  17       23.54       21.46      4.55 o 
   1  -1  17        5.14       16.25      4.55 o 
   2  -1  17       36.41       42.26      6.50 o 
  -2   0  17      107.23      110.54      8.45 o 
  -1   0  17       46.15       44.54      6.18 o 
   0   0  17       14.16       13.65      4.23 o 
   1   0  17      140.97      148.91     10.08 o 
   2   0  17       26.08       32.60      3.66 o 
  -2   1  17       11.67       11.70      3.90 o 
  -1   1  17      132.75      146.63      9.75 o 
   0   1  17       23.89       30.56      5.53 o 
   1   1  17        4.96        5.68      2.73 o 
   2   1  17       36.86       50.22      4.44 o 
  -2   2  17       47.29       49.74      6.18 o 
   0   2  17       18.62       18.53      4.88 o 
   1   2  17       73.23       73.80      6.34 o 
   2   2  17       31.11       32.83      6.18 o 
  -2   3  17       26.39       33.48      5.53 o 
   1   3  17       25.30       30.46      3.89 o 
   0   7  17       77.43       80.30      8.45 o 
  -1  -3  18       54.25       52.62      7.80 o 
   0  -3  18        0.92        6.37      5.20 o 
  -1  -2  18        7.18        2.00      2.41 o 
   0  -2  18      112.03      108.97      7.09 o 
  -1  -1  18       44.76       37.71      6.18 o 
   0  -1  18       14.95       17.55      4.88 o 
  -1   0  18        0.21        0.00      2.93 o 
   0   0  18      137.20      158.99     10.73 o 
  -1   1  18       44.87       59.82      7.48 o 
   0   1  18       14.82       26.66      5.85 o 
   0   2  18      110.97      118.99      9.43 o 
                                                 
